# Supplementary material for: Theoretical study of the effect of coordination environment on the activity of metal macrocyclic complexes as electrocatalysts for oxygen reduction
Source: iScience. 2022 Jun 8;25(7):104557. doi: 10.1016/j.isci.2022.104557 (PMC9234223; doi:10.1016/j.isci.2022.104557)
Supplement: Data S1. CONTCAR files of all the studied macrocyclic complexes [file mmc2.zip]

Archive with 53 entries (51 files):
- All-CONTCAR/
- All-CONTCAR/CONTCAR/
- All-CONTCAR/CONTCAR/Co-L1-CONTCAR
- All-CONTCAR/CONTCAR/Co-L2-CONTCAR
- All-CONTCAR/CONTCAR/Co-L3-CONTCAR
- All-CONTCAR/CONTCAR/Co-N2C2-cis-CONTCAR
- All-CONTCAR/CONTCAR/Co-N2C2-trans-CONTCAR
- All-CONTCAR/CONTCAR/Co-N2O2-cis-CONTCAR
- All-CONTCAR/CONTCAR/Co-N2O2-trans-CONTCAR
- All-CONTCAR/CONTCAR/Co-N3C-CONTCAR
- All-CONTCAR/CONTCAR/Co-N3O-CONTCAR
- All-CONTCAR/CONTCAR/Co-PP-CONTCAR
- All-CONTCAR/CONTCAR/Co-R=Br-CONTCAR
- All-CONTCAR/CONTCAR/Co-R=CH3-CONTCAR
- All-CONTCAR/CONTCAR/Co-R=Cl-CONTCAR
- All-CONTCAR/CONTCAR/Co-R=F-CONTCAR
- All-CONTCAR/CONTCAR/Co-X=Cl-CONTCAR
- All-CONTCAR/CONTCAR/Co-X=OH-CONTCAR
- All-CONTCAR/CONTCAR/Co-X=py-CONTCAR
- All-CONTCAR/CONTCAR/Fe-L1-CONTCAR
- All-CONTCAR/CONTCAR/Fe-L2-CONTCAR
- All-CONTCAR/CONTCAR/Fe-L3-CONTCAR
- All-CONTCAR/CONTCAR/Fe-N2C2-cis-CONTCAR
- All-CONTCAR/CONTCAR/Fe-N2C2-trans-CONTCAR
- All-CONTCAR/CONTCAR/Fe-N2O2-cis-CONTCAR
- All-CONTCAR/CONTCAR/Fe-N2O2-trans-CONTCAR
- All-CONTCAR/CONTCAR/Fe-N3C-CONTCAR
- All-CONTCAR/CONTCAR/Fe-N3O-CONTCAR
- All-CONTCAR/CONTCAR/Fe-PP-CONTCAR
- All-CONTCAR/CONTCAR/Fe-R=Br-CONTCAR
- All-CONTCAR/CONTCAR/Fe-R=CH3-CONTCAR
- All-CONTCAR/CONTCAR/Fe-R=Cl-CONTCAR
- All-CONTCAR/CONTCAR/Fe-R=F-CONTCAR
- All-CONTCAR/CONTCAR/Fe-X=Cl-CONTCAR
- All-CONTCAR/CONTCAR/Fe-X=OH-CONTCAR
- All-CONTCAR/CONTCAR/Fe-py-CONTCAR
- All-CONTCAR/CONTCAR/Ni-L1-CONTCAR
- All-CONTCAR/CONTCAR/Ni-L2-CONTCAR
- All-CONTCAR/CONTCAR/Ni-L3-CONTCAR
- All-CONTCAR/CONTCAR/Ni-N2C2-cis-CONTCAR
- All-CONTCAR/CONTCAR/Ni-N2C2-trans-CONTCAR
- All-CONTCAR/CONTCAR/Ni-N2O2-cis-CONTCAR
- All-CONTCAR/CONTCAR/Ni-N2O2-trans-CONTCAR
- All-CONTCAR/CONTCAR/Ni-N3C-CONTCAR
- All-CONTCAR/CONTCAR/Ni-N3O-CONTCAR
- All-CONTCAR/CONTCAR/Ni-PP-CONTCAR
- All-CONTCAR/CONTCAR/Ni-R=Br-CONTCAR
- All-CONTCAR/CONTCAR/Ni-R=CH3-CONTCAR
- All-CONTCAR/CONTCAR/Ni-R=Cl-CONTCAR
- All-CONTCAR/CONTCAR/Ni-R=F-CONTCAR
- All-CONTCAR/CONTCAR/Ni-X=Cl-CONTCAR
- All-CONTCAR/CONTCAR/Ni-X=OH-CONTCAR
- All-CONTCAR/CONTCAR/Ni-X=py-CONTCAR
