# Supplementary material for: Theoretical study of the effect of coordination environment on the activity of metal macrocyclic complexes as electrocatalysts for oxygen reduction
Source: iScience. 2022 Jun 8;25(7):104557. doi: 10.1016/j.isci.2022.104557 (PMC9234223; doi:10.1016/j.isci.2022.104557)
Supplement: Data S1. CONTCAR files of all the studied macrocyclic complexes [file mmc2.zip › All-CONTCAR/CONTCAR/Co-L1-CONTCAR]

Co-variant2                             
   1.00000000000000     
    25.0000000000000000    0.0000000000000000    0.0000000000000000
     0.0000000000000000   25.0000000000000000    0.0000000000000000
     0.0000000000000000    0.0000000000000000   25.0000000000000000
   C    N    H    Co
    36     4    20     1
Direct
  0.3777345255294796  0.5397482979687870  0.4840529728008883
  0.3785349798851662  0.4513023935232929  0.4851413316091874
  0.3953265479766657  0.3988177681690329  0.4852485340863283
  0.4480292641783484  0.3827812112076475  0.4848878840663531
  0.5364569762496583  0.3835530604449501  0.4846840175000673
  0.5208525069062644  0.3278079398819337  0.4850867643784443
  0.4645982506913423  0.3272691200061145  0.4851147001282003
  0.5889325993617063  0.4003265120958773  0.4845212497244893
  0.6049490168299396  0.4530362228135348  0.4842739463886670
  0.6043842988359781  0.5414522768651967  0.4837988299280054
  0.5876044974155012  0.5939144083553198  0.4834655842513263
  0.5348825721183091  0.6099091779985700  0.4831607367481724
  0.3938639065749389  0.5924256024195144  0.4831555035074003
  0.4463996408163688  0.6091145978246530  0.4827984754105575
  0.5501990050415506  0.2800518474025598  0.4854602067550854
  0.5220754714841114  0.2319850331701969  0.4857980025513723
  0.4364033896330822  0.2787974874195043  0.4853518599058271
  0.4656663187007455  0.2313912926724513  0.4857034941948482
  0.4620472969807587  0.6648446891982763  0.4824689095592561
  0.5182969558380409  0.6654020840543402  0.4827980591979524
  0.4327074774919863  0.7125923876588056  0.4821407362792247
  0.4608453525948950  0.7606553450824276  0.4823745923849160
  0.5465104177468088  0.7138579986327634  0.4828744465195175
  0.5172510096274290  0.7612618177460651  0.4827533666244097
  0.3227855903518239  0.4669358349181684  0.4857433991536666
  0.3222092326393299  0.5232016679558831  0.4849728423115843
  0.2750329018251727  0.4376216651095430  0.4870236587256279
  0.2269670756743771  0.4657430414383777  0.4875457953080441
  0.2737221142815002  0.5514108786230176  0.4853584879457694
  0.2263397387095819  0.5221391648595671  0.4867020025805809
  0.6604645028688576  0.4694775982179907  0.4843855921673814
  0.6601206180057729  0.5257180929503255  0.4840332594743884
  0.7087405206031478  0.4409946684452232  0.4848195625551704
  0.7563319517206147  0.4699560305093154  0.4848676948258839
  0.7080593705362257  0.5547849029607415  0.4839619390741433
  0.7559747421130223  0.5263639035554781  0.4844071374488819
  0.4919600917967134  0.4165726701945097  0.4845652426502899
  0.4115431174872469  0.4957980068945814  0.4843033697415340
  0.4909252132040779  0.5761156408624961  0.4832138104994911
  0.5712514478024078  0.4970283691467957  0.4839359619714986
  0.5938523085305810  0.2801921724470031  0.4854989207888629
  0.5438650257173926  0.1941760406892738  0.4860955188791184
  0.3927604355691167  0.2777282764398000  0.4852339138071649
  0.4447167255682913  0.1930980066871898  0.4858650896380536
  0.3629021018405170  0.6231121252297450  0.4829480747897006
  0.3647619459374805  0.3677767661375734  0.4856171292024798
  0.6200160668576490  0.3697810045147743  0.4846782481977668
  0.6182369939410713  0.6248952657830703  0.4834576610030533
  0.3890522041280126  0.7124807061145784  0.4817182377979740
  0.4390278574212113  0.7984430334966433  0.4823066641954146
  0.5901582952791429  0.7148835721460570  0.4830745281999583
  0.5381642845927319  0.7995744572825836  0.4829671844717803
  0.2751367075432643  0.3939785730737029  0.4876686490766600
  0.1891784502751383  0.4439439650959842  0.4887091145813566
  0.2725506851872208  0.5950522903562339  0.4846392021769692
  0.1880234433625585  0.5430456789920709  0.4871345922586519
  0.7094183705868644  0.3973496422461054  0.4850645948233163
  0.7944979989876374  0.4487879434211316  0.4852812386235756
  0.7082794696292708  0.5984439296155943  0.4835262488849212
  0.7939008859491704  0.5479551350810348  0.4843959839315068
  0.4914193049667243  0.4964008218960315  0.4839552957372761
 
  0.00000000E+00  0.00000000E+00  0.00000000E+00
  0.00000000E+00  0.00000000E+00  0.00000000E+00
  0.00000000E+00  0.00000000E+00  0.00000000E+00
  0.00000000E+00  0.00000000E+00  0.00000000E+00
  0.00000000E+00  0.00000000E+00  0.00000000E+00
  0.00000000E+00  0.00000000E+00  0.00000000E+00
  0.00000000E+00  0.00000000E+00  0.00000000E+00
  0.00000000E+00  0.00000000E+00  0.00000000E+00
  0.00000000E+00  0.00000000E+00  0.00000000E+00
  0.00000000E+00  0.00000000E+00  0.00000000E+00
  0.00000000E+00  0.00000000E+00  0.00000000E+00
  0.00000000E+00  0.00000000E+00  0.00000000E+00
  0.00000000E+00  0.00000000E+00  0.00000000E+00
  0.00000000E+00  0.00000000E+00  0.00000000E+00
  0.00000000E+00  0.00000000E+00  0.00000000E+00
  0.00000000E+00  0.00000000E+00  0.00000000E+00
  0.00000000E+00  0.00000000E+00  0.00000000E+00
  0.00000000E+00  0.00000000E+00  0.00000000E+00
  0.00000000E+00  0.00000000E+00  0.00000000E+00
  0.00000000E+00  0.00000000E+00  0.00000000E+00
  0.00000000E+00  0.00000000E+00  0.00000000E+00
  0.00000000E+00  0.00000000E+00  0.00000000E+00
  0.00000000E+00  0.00000000E+00  0.00000000E+00
  0.00000000E+00  0.00000000E+00  0.00000000E+00
  0.00000000E+00  0.00000000E+00  0.00000000E+00
  0.00000000E+00  0.00000000E+00  0.00000000E+00
  0.00000000E+00  0.00000000E+00  0.00000000E+00
  0.00000000E+00  0.00000000E+00  0.00000000E+00
  0.00000000E+00  0.00000000E+00  0.00000000E+00
  0.00000000E+00  0.00000000E+00  0.00000000E+00
  0.00000000E+00  0.00000000E+00  0.00000000E+00
  0.00000000E+00  0.00000000E+00  0.00000000E+00
  0.00000000E+00  0.00000000E+00  0.00000000E+00
  0.00000000E+00  0.00000000E+00  0.00000000E+00
  0.00000000E+00  0.00000000E+00  0.00000000E+00
  0.00000000E+00  0.00000000E+00  0.00000000E+00
  0.00000000E+00  0.00000000E+00  0.00000000E+00
  0.00000000E+00  0.00000000E+00  0.00000000E+00
  0.00000000E+00  0.00000000E+00  0.00000000E+00
  0.00000000E+00  0.00000000E+00  0.00000000E+00
  0.00000000E+00  0.00000000E+00  0.00000000E+00
  0.00000000E+00  0.00000000E+00  0.00000000E+00
  0.00000000E+00  0.00000000E+00  0.00000000E+00
  0.00000000E+00  0.00000000E+00  0.00000000E+00
  0.00000000E+00  0.00000000E+00  0.00000000E+00
  0.00000000E+00  0.00000000E+00  0.00000000E+00
  0.00000000E+00  0.00000000E+00  0.00000000E+00
  0.00000000E+00  0.00000000E+00  0.00000000E+00
  0.00000000E+00  0.00000000E+00  0.00000000E+00
  0.00000000E+00  0.00000000E+00  0.00000000E+00
  0.00000000E+00  0.00000000E+00  0.00000000E+00
  0.00000000E+00  0.00000000E+00  0.00000000E+00
  0.00000000E+00  0.00000000E+00  0.00000000E+00
  0.00000000E+00  0.00000000E+00  0.00000000E+00
  0.00000000E+00  0.00000000E+00  0.00000000E+00
  0.00000000E+00  0.00000000E+00  0.00000000E+00
  0.00000000E+00  0.00000000E+00  0.00000000E+00
  0.00000000E+00  0.00000000E+00  0.00000000E+00
  0.00000000E+00  0.00000000E+00  0.00000000E+00
  0.00000000E+00  0.00000000E+00  0.00000000E+00
  0.00000000E+00  0.00000000E+00  0.00000000E+00
