# Supplementary material for: Theoretical study of the effect of coordination environment on the activity of metal macrocyclic complexes as electrocatalysts for oxygen reduction
Source: iScience. 2022 Jun 8;25(7):104557. doi: 10.1016/j.isci.2022.104557 (PMC9234223; doi:10.1016/j.isci.2022.104557)
Supplement: Data S1. CONTCAR files of all the studied macrocyclic complexes [file mmc2.zip › All-CONTCAR/CONTCAR/Co-L2-CONTCAR]

Co-Pp-variant1                          
   1.00000000000000     
    25.0000000000000000    0.0000000000000000    0.0000000000000000
     0.0000000000000000   25.0000000000000000    0.0000000000000000
     0.0000000000000000    0.0000000000000000   25.0000000000000000
   C    N    H    Co
    19     4    11     1
Direct
  0.3259455745651539  0.4994988880958761  0.5062476228802351
  0.3745931602411702  0.5297086405530059  0.5054887486529541
  0.3957285913720603  0.4424562245306799  0.5052135906876656
  0.3392804101034423  0.4452476371766272  0.5061185428899242
  0.4370030569445941  0.4039452925117921  0.5040863844249306
  0.5254887858788113  0.3888565146165071  0.5023575956163915
  0.4987103379199522  0.3382424047976168  0.5018119353072954
  0.4436786229121918  0.3478321762003277  0.5029743045641042
  0.5799821130204149  0.4026816253627856  0.5024703823483901
  0.5975441338741112  0.4554237553603103  0.5034129399757705
  0.6521859082777491  0.4727889679635297  0.5044624304141632
  0.6523463637560364  0.5277011400741789  0.5046523708728632
  0.5976336706501374  0.5452154508172544  0.5037345888526276
  0.5793929029338973  0.5979034186492374  0.5031472615565613
  0.5255881631600674  0.6124814371612587  0.5028909632079215
  0.5043663833473599  0.6658620467904021  0.5022251363412950
  0.4496087709240658  0.6619291985892695  0.5027673153061795
  0.3846149841064051  0.5850462012147424  0.5047544553945015
  0.4360256796559716  0.6062040467092682  0.5037329485588117
  0.4873431562494313  0.4278822632419284  0.5035643380556734
  0.4161415970520089  0.4943284211136855  0.5050224569574060
  0.4837336737146086  0.5762387089905202  0.5036600537900634
  0.5643769897095965  0.5009787095180895  0.5032957284440652
  0.6864830999131710  0.4460644102651832  0.5051718678641455
  0.6867542267103413  0.5542991972681449  0.5054851402688570
  0.5284999218170828  0.7020369615431419  0.5015283791787868
  0.4205608992511949  0.6942951200261865  0.5025457701947880
  0.2858998556642624  0.5164620819549113  0.5067134916900758
  0.3510495822942399  0.6128773518603593  0.5048643450011552
  0.3118935091423033  0.4115428108875611  0.5065785380691246
  0.4119313990377487  0.3181834961863892  0.5030428197424003
  0.6091566839944652  0.6297716512678599  0.5029376671247239
  0.5183636243782650  0.2994656517325166  0.5006452796785039
  0.6100401373404970  0.3711114973165089  0.5020511820894473
  0.4896540230871788  0.5017765796523393  0.5038233759981848
 
  0.00000000E+00  0.00000000E+00  0.00000000E+00
  0.00000000E+00  0.00000000E+00  0.00000000E+00
  0.00000000E+00  0.00000000E+00  0.00000000E+00
  0.00000000E+00  0.00000000E+00  0.00000000E+00
  0.00000000E+00  0.00000000E+00  0.00000000E+00
  0.00000000E+00  0.00000000E+00  0.00000000E+00
  0.00000000E+00  0.00000000E+00  0.00000000E+00
  0.00000000E+00  0.00000000E+00  0.00000000E+00
  0.00000000E+00  0.00000000E+00  0.00000000E+00
  0.00000000E+00  0.00000000E+00  0.00000000E+00
  0.00000000E+00  0.00000000E+00  0.00000000E+00
  0.00000000E+00  0.00000000E+00  0.00000000E+00
  0.00000000E+00  0.00000000E+00  0.00000000E+00
  0.00000000E+00  0.00000000E+00  0.00000000E+00
  0.00000000E+00  0.00000000E+00  0.00000000E+00
  0.00000000E+00  0.00000000E+00  0.00000000E+00
  0.00000000E+00  0.00000000E+00  0.00000000E+00
  0.00000000E+00  0.00000000E+00  0.00000000E+00
  0.00000000E+00  0.00000000E+00  0.00000000E+00
  0.00000000E+00  0.00000000E+00  0.00000000E+00
  0.00000000E+00  0.00000000E+00  0.00000000E+00
  0.00000000E+00  0.00000000E+00  0.00000000E+00
  0.00000000E+00  0.00000000E+00  0.00000000E+00
  0.00000000E+00  0.00000000E+00  0.00000000E+00
  0.00000000E+00  0.00000000E+00  0.00000000E+00
  0.00000000E+00  0.00000000E+00  0.00000000E+00
  0.00000000E+00  0.00000000E+00  0.00000000E+00
  0.00000000E+00  0.00000000E+00  0.00000000E+00
  0.00000000E+00  0.00000000E+00  0.00000000E+00
  0.00000000E+00  0.00000000E+00  0.00000000E+00
  0.00000000E+00  0.00000000E+00  0.00000000E+00
  0.00000000E+00  0.00000000E+00  0.00000000E+00
  0.00000000E+00  0.00000000E+00  0.00000000E+00
  0.00000000E+00  0.00000000E+00  0.00000000E+00
  0.00000000E+00  0.00000000E+00  0.00000000E+00
