# Supplementary material for: Theoretical study of the effect of coordination environment on the activity of metal macrocyclic complexes as electrocatalysts for oxygen reduction
Source: iScience. 2022 Jun 8;25(7):104557. doi: 10.1016/j.isci.2022.104557 (PMC9234223; doi:10.1016/j.isci.2022.104557)
Supplement: Data S1. CONTCAR files of all the studied macrocyclic complexes [file mmc2.zip › All-CONTCAR/CONTCAR/Co-L3-CONTCAR]

POSCAR-Co-variant3                      
   1.00000000000000     
    25.0000000000000000    0.0000000000000000    0.0000000000000000
     0.0000000000000000   25.0000000000000000    0.0000000000000000
     0.0000000000000000    0.0000000000000000   25.0000000000000000
   C    N    H    Co
    16     8     8     1
Direct
  0.3128359004433326  0.5295267933576149  0.5096111864414011
  0.3683107590615385  0.5463164436073364  0.5068477162544511
  0.3680652322068099  0.4580514949366997  0.5072394442746768
  0.3126666327326042  0.4751649723764711  0.5097361865492255
  0.4331247914945824  0.3926349288745265  0.5046453117270387
  0.5213899185013893  0.3922903249438989  0.5045381581737595
  0.5042065841801870  0.3368425796492654  0.5034539583360839
  0.4498296101583076  0.3370751066078765  0.5034380106686218
  0.5867979357401187  0.4574062490783077  0.5057263775239245
  0.6423282585591618  0.4742902896604837  0.5066333993470269
  0.6424087767124248  0.5286623165691744  0.5062447642563975
  0.5869627443326643  0.5457086239977725  0.5049902303585285
  0.5219025117085196  0.6111290000159303  0.5021599727267883
  0.5050585898404644  0.6666042328561597  0.4995546380956605
  0.4506937415172693  0.6666809793579654  0.4996449163984695
  0.4336609038220285  0.6112976088547718  0.5024706618517063
  0.4773772881116319  0.4258761354614616  0.5049430559024838
  0.4015901860397570  0.5020837390545331  0.5059850817212767
  0.4777209556725949  0.5778064111435532  0.5034995067490103
  0.5534782876408922  0.5016234793674063  0.5050311010295320
  0.5729624444857553  0.5968504602591150  0.5033482046510159
  0.5725399438804001  0.4063152271796500  0.5052125360316216
  0.3825343497282720  0.5973582695702058  0.5046021104438428
  0.3820661778830737  0.4069152264230804  0.5060298568562530
  0.2794876898298777  0.5573136924752532  0.5110084434739426
  0.2791425718178473  0.4475779103203464  0.5113052319348564
  0.5317697956471102  0.3032844526697649  0.5028885181822708
  0.4218346753544868  0.3038641390057877  0.5028635473964194
  0.6757843958152191  0.4466073430081509  0.5071542671947954
  0.6758565766512175  0.5563704753018157  0.5064481091520134
  0.5328614168600517  0.6999515080578382  0.4979525747896796
  0.4229098411384055  0.7000361894705078  0.4981997085639467
  0.4775603264319956  0.5018432194872940  0.5048730779432824
 
  0.00000000E+00  0.00000000E+00  0.00000000E+00
  0.00000000E+00  0.00000000E+00  0.00000000E+00
  0.00000000E+00  0.00000000E+00  0.00000000E+00
  0.00000000E+00  0.00000000E+00  0.00000000E+00
  0.00000000E+00  0.00000000E+00  0.00000000E+00
  0.00000000E+00  0.00000000E+00  0.00000000E+00
  0.00000000E+00  0.00000000E+00  0.00000000E+00
  0.00000000E+00  0.00000000E+00  0.00000000E+00
  0.00000000E+00  0.00000000E+00  0.00000000E+00
  0.00000000E+00  0.00000000E+00  0.00000000E+00
  0.00000000E+00  0.00000000E+00  0.00000000E+00
  0.00000000E+00  0.00000000E+00  0.00000000E+00
  0.00000000E+00  0.00000000E+00  0.00000000E+00
  0.00000000E+00  0.00000000E+00  0.00000000E+00
  0.00000000E+00  0.00000000E+00  0.00000000E+00
  0.00000000E+00  0.00000000E+00  0.00000000E+00
  0.00000000E+00  0.00000000E+00  0.00000000E+00
  0.00000000E+00  0.00000000E+00  0.00000000E+00
  0.00000000E+00  0.00000000E+00  0.00000000E+00
  0.00000000E+00  0.00000000E+00  0.00000000E+00
  0.00000000E+00  0.00000000E+00  0.00000000E+00
  0.00000000E+00  0.00000000E+00  0.00000000E+00
  0.00000000E+00  0.00000000E+00  0.00000000E+00
  0.00000000E+00  0.00000000E+00  0.00000000E+00
  0.00000000E+00  0.00000000E+00  0.00000000E+00
  0.00000000E+00  0.00000000E+00  0.00000000E+00
  0.00000000E+00  0.00000000E+00  0.00000000E+00
  0.00000000E+00  0.00000000E+00  0.00000000E+00
  0.00000000E+00  0.00000000E+00  0.00000000E+00
  0.00000000E+00  0.00000000E+00  0.00000000E+00
  0.00000000E+00  0.00000000E+00  0.00000000E+00
  0.00000000E+00  0.00000000E+00  0.00000000E+00
  0.00000000E+00  0.00000000E+00  0.00000000E+00
