# Supplementary material for: Theoretical study of the effect of coordination environment on the activity of metal macrocyclic complexes as electrocatalysts for oxygen reduction
Source: iScience. 2022 Jun 8;25(7):104557. doi: 10.1016/j.isci.2022.104557 (PMC9234223; doi:10.1016/j.isci.2022.104557)
Supplement: Data S1. CONTCAR files of all the studied macrocyclic complexes [file mmc2.zip › All-CONTCAR/CONTCAR/Co-N2C2-cis-CONTCAR]

Co-2C                                   
   1.00000000000000     
    25.0000000000000000    0.0000000000000000    0.0000000000000000
     0.0000000000000000   25.0000000000000000    0.0000000000000000
     0.0000000000000000    0.0000000000000000   25.0000000000000000
   C    N    H    Co
    46     2    28     1
Direct
  0.3247380949824763  0.5144391670988845  0.5246941670710766
  0.3791605350857077  0.5317277146293953  0.5211027399291726
  0.3808063016266169  0.4441494984342083  0.5209236653510296
  0.3257030114985636  0.4596298414563805  0.5245726112295790
  0.3977325260791623  0.3906276636105904  0.5205774610498551
  0.4515467503548106  0.3746348881994868  0.5207144261214315
  0.5391540887183091  0.3745154475236677  0.5222734574533672
  0.5228199813005532  0.3197000143935833  0.5211479836477534
  0.4680305967486334  0.3197140015736802  0.5194445315823045
  0.5934921390135041  0.3910800685922005  0.5243715720183988
  0.6074876854373931  0.4446172105344767  0.5259824327372968
  0.6626234994021769  0.4625656526775948  0.5276068324237684
  0.6628860726650145  0.5171520244268205  0.5278395599744571
  0.6081438244558512  0.5358283936320043  0.5253209673390019
  0.5936635954280340  0.5899683468158788  0.5239953508141041
  0.5392822082814749  0.6034522166028032  0.5220441230124612
  0.5197711182377738  0.6577421519675252  0.5173519348545423
  0.4652056004512899  0.6565159362111610  0.5159480453018337
  0.3947734474802037  0.5863848416042161  0.5201988794971606
  0.4481296326018973  0.6012370979232168  0.5198937377232653
  0.3558879246145036  0.3482143506620787  0.5205957558007135
  0.3508415033915883  0.3129333086487729  0.5640699009648993
  0.3205218287081419  0.3427659211694297  0.4772407206196048
  0.3114897198508830  0.2733302829522242  0.5641794425102040
  0.2812793236095956  0.3030453452775825  0.4773282840214104
  0.2765950190611370  0.2682341265036948  0.5208097240162276
  0.6358074817474539  0.3490412985179489  0.5250351673454753
  0.6687885700665352  0.3425632663644076  0.5700989359983207
  0.6441583490565510  0.3156163444195791  0.4805995330635575
  0.7087210179747399  0.3035363257340893  0.5708723789743514
  0.6842836936269261  0.2767577519550198  0.4813223265495951
  0.7165773774601231  0.2704676570774174  0.5265167254187176
  0.6352399728583995  0.6324967818176647  0.5241449772679534
  0.6388919815164116  0.6690552031364774  0.5667168368625297
  0.6715961127636163  0.6371902764518587  0.4815008546055394
  0.6779992895498901  0.7089365167859744  0.5667717310195379
  0.7103118557577840  0.6774384110003832  0.4813064087313159
  0.7137423004241557  0.7133468380860727  0.5240150493287630
  0.3521357408830581  0.6280338104578801  0.5196150505817697
  0.3160410852713574  0.6318233532134111  0.4766550658877177
  0.3476950520145859  0.6651097504262020  0.5616853151508302
  0.2767322013426922  0.6714786587178664  0.4757975983722381
  0.3081802738383124  0.7045695998136907  0.5609345202173505
  0.2725523565316260  0.7079022425683905  0.5180009339002037
  0.5715363832523737  0.4911831573213389  0.5246025758042334
  0.4952567231652756  0.5661272251299235  0.5223727303396231
  0.4956870850565207  0.4082589278426483  0.5220866749198960
  0.4136263590340375  0.4888733349414332  0.5193685627031770
  0.2901991632389188  0.5405276787329759  0.5278077914235630
  0.2920341365374637  0.4324092593255441  0.5275704106928694
  0.5495062637338530  0.2854826094884407  0.5216610453869800
  0.4414956260351319  0.2854473337336265  0.5173754664730965
  0.6973270094748032  0.4363941238362894  0.5282205920635991
  0.6979150829204731  0.5428971745648762  0.5294144198108627
  0.5450168113324381  0.6930376512006956  0.5144118855399036
  0.4385173640740945  0.6905521247497168  0.5116669598580614
  0.3778841259110244  0.3171255411709489  0.5980732695249619
  0.3243412221097086  0.3697754591975074  0.4431595738094805
  0.3080437189065381  0.2464707392391136  0.5983996282716001
  0.2543439440988896  0.2992663000587133  0.4432016795762216
  0.2458592351279224  0.2372644399625793  0.5209022858036548
  0.6627211419227842  0.3683854201937102  0.6047724063892715
  0.6192473011144067  0.3206192768370098  0.4450933466336209
  0.7337684628847695  0.2989782080889487  0.6063341241861872
  0.6903570780713673  0.2513361862165595  0.4463639521392414
  0.7477568155204136  0.2399348584691370  0.5271417434945702
  0.6110613710905785  0.6656726572052891  0.6001974136691992
  0.6689026090511505  0.6092779261370526  0.4480286784971041
  0.6805423715884878  0.7366790827969463  0.6004085890227475
  0.7378871237210599  0.6807707157600644  0.4476118061306302
  0.7441276788581734  0.7446768104153323  0.5239690636298914
  0.3194224915838865  0.6037186188065213  0.4434161372584134
  0.3754647863486077  0.6626034433708350  0.5952803657780695
  0.2493538912333684  0.6739985269105860  0.4418923119597984
  0.3052380845143760  0.7328281447159066  0.5940860277938763
  0.2417013517712528  0.7387630621708161  0.5173871051704046
  0.4954963619463879  0.4901643717430516  0.5223735749044998
 
  0.00000000E+00  0.00000000E+00  0.00000000E+00
  0.00000000E+00  0.00000000E+00  0.00000000E+00
  0.00000000E+00  0.00000000E+00  0.00000000E+00
  0.00000000E+00  0.00000000E+00  0.00000000E+00
  0.00000000E+00  0.00000000E+00  0.00000000E+00
  0.00000000E+00  0.00000000E+00  0.00000000E+00
  0.00000000E+00  0.00000000E+00  0.00000000E+00
  0.00000000E+00  0.00000000E+00  0.00000000E+00
  0.00000000E+00  0.00000000E+00  0.00000000E+00
  0.00000000E+00  0.00000000E+00  0.00000000E+00
  0.00000000E+00  0.00000000E+00  0.00000000E+00
  0.00000000E+00  0.00000000E+00  0.00000000E+00
  0.00000000E+00  0.00000000E+00  0.00000000E+00
  0.00000000E+00  0.00000000E+00  0.00000000E+00
  0.00000000E+00  0.00000000E+00  0.00000000E+00
  0.00000000E+00  0.00000000E+00  0.00000000E+00
  0.00000000E+00  0.00000000E+00  0.00000000E+00
  0.00000000E+00  0.00000000E+00  0.00000000E+00
  0.00000000E+00  0.00000000E+00  0.00000000E+00
  0.00000000E+00  0.00000000E+00  0.00000000E+00
  0.00000000E+00  0.00000000E+00  0.00000000E+00
  0.00000000E+00  0.00000000E+00  0.00000000E+00
  0.00000000E+00  0.00000000E+00  0.00000000E+00
  0.00000000E+00  0.00000000E+00  0.00000000E+00
  0.00000000E+00  0.00000000E+00  0.00000000E+00
  0.00000000E+00  0.00000000E+00  0.00000000E+00
  0.00000000E+00  0.00000000E+00  0.00000000E+00
  0.00000000E+00  0.00000000E+00  0.00000000E+00
  0.00000000E+00  0.00000000E+00  0.00000000E+00
  0.00000000E+00  0.00000000E+00  0.00000000E+00
  0.00000000E+00  0.00000000E+00  0.00000000E+00
  0.00000000E+00  0.00000000E+00  0.00000000E+00
  0.00000000E+00  0.00000000E+00  0.00000000E+00
  0.00000000E+00  0.00000000E+00  0.00000000E+00
  0.00000000E+00  0.00000000E+00  0.00000000E+00
  0.00000000E+00  0.00000000E+00  0.00000000E+00
  0.00000000E+00  0.00000000E+00  0.00000000E+00
  0.00000000E+00  0.00000000E+00  0.00000000E+00
  0.00000000E+00  0.00000000E+00  0.00000000E+00
  0.00000000E+00  0.00000000E+00  0.00000000E+00
  0.00000000E+00  0.00000000E+00  0.00000000E+00
  0.00000000E+00  0.00000000E+00  0.00000000E+00
  0.00000000E+00  0.00000000E+00  0.00000000E+00
  0.00000000E+00  0.00000000E+00  0.00000000E+00
  0.00000000E+00  0.00000000E+00  0.00000000E+00
  0.00000000E+00  0.00000000E+00  0.00000000E+00
  0.00000000E+00  0.00000000E+00  0.00000000E+00
  0.00000000E+00  0.00000000E+00  0.00000000E+00
  0.00000000E+00  0.00000000E+00  0.00000000E+00
  0.00000000E+00  0.00000000E+00  0.00000000E+00
  0.00000000E+00  0.00000000E+00  0.00000000E+00
  0.00000000E+00  0.00000000E+00  0.00000000E+00
  0.00000000E+00  0.00000000E+00  0.00000000E+00
  0.00000000E+00  0.00000000E+00  0.00000000E+00
  0.00000000E+00  0.00000000E+00  0.00000000E+00
  0.00000000E+00  0.00000000E+00  0.00000000E+00
  0.00000000E+00  0.00000000E+00  0.00000000E+00
  0.00000000E+00  0.00000000E+00  0.00000000E+00
  0.00000000E+00  0.00000000E+00  0.00000000E+00
  0.00000000E+00  0.00000000E+00  0.00000000E+00
  0.00000000E+00  0.00000000E+00  0.00000000E+00
  0.00000000E+00  0.00000000E+00  0.00000000E+00
  0.00000000E+00  0.00000000E+00  0.00000000E+00
  0.00000000E+00  0.00000000E+00  0.00000000E+00
  0.00000000E+00  0.00000000E+00  0.00000000E+00
  0.00000000E+00  0.00000000E+00  0.00000000E+00
  0.00000000E+00  0.00000000E+00  0.00000000E+00
  0.00000000E+00  0.00000000E+00  0.00000000E+00
  0.00000000E+00  0.00000000E+00  0.00000000E+00
  0.00000000E+00  0.00000000E+00  0.00000000E+00
  0.00000000E+00  0.00000000E+00  0.00000000E+00
  0.00000000E+00  0.00000000E+00  0.00000000E+00
  0.00000000E+00  0.00000000E+00  0.00000000E+00
  0.00000000E+00  0.00000000E+00  0.00000000E+00
  0.00000000E+00  0.00000000E+00  0.00000000E+00
  0.00000000E+00  0.00000000E+00  0.00000000E+00
  0.00000000E+00  0.00000000E+00  0.00000000E+00
