# Supplementary material for: Theoretical study of the effect of coordination environment on the activity of metal macrocyclic complexes as electrocatalysts for oxygen reduction
Source: iScience. 2022 Jun 8;25(7):104557. doi: 10.1016/j.isci.2022.104557 (PMC9234223; doi:10.1016/j.isci.2022.104557)
Supplement: Data S1. CONTCAR files of all the studied macrocyclic complexes [file mmc2.zip › All-CONTCAR/CONTCAR/Co-N2C2-trans-CONTCAR]

Co-2C-interval                          
   1.00000000000000     
    25.0000000000000000    0.0000000000000000    0.0000000000000000
     0.0000000000000000   25.0000000000000000    0.0000000000000000
     0.0000000000000000    0.0000000000000000   25.0000000000000000
   C    N    H    Co
    46     2    28     1
Direct
  0.3264483949919534  0.5152329302961031  0.5248186413150085
  0.3806442088977176  0.5324336518112176  0.5214268004864913
  0.3814456220640661  0.4441351923419266  0.5211763179892062
  0.3269414913180846  0.4603608465051525  0.5245727314990211
  0.3968122347746875  0.3897613330669344  0.5206141283628624
  0.4503661157398278  0.3746938849958131  0.5207535477090554
  0.5410113567228026  0.3755195276744254  0.5217117422736858
  0.5235024616738411  0.3201474249594355  0.5207427351843609
  0.4688792634404313  0.3196684758073480  0.5195560929979162
  0.5942575188788011  0.3914777829006036  0.5240123353700517
  0.6086603712937723  0.4460948314571713  0.5254005012384427
  0.6629469698410249  0.4633169315540737  0.5272925023312982
  0.6624267954647522  0.5181759623226617  0.5280971131151531
  0.6078823174612782  0.5344020801154415  0.5254230591399576
  0.5925283286287650  0.5887578858439303  0.5239570409113481
  0.5389657613765008  0.6037338472508046  0.5220707473733549
  0.5206028915889773  0.6586109573206459  0.5172387138555915
  0.4659670407058192  0.6581377931233113  0.5159468162506063
  0.3950176289951056  0.5870711636388152  0.5203087503172018
  0.4483485763453440  0.6029645446046289  0.5200826286226415
  0.3543306071809227  0.3479704727891307  0.5205528781320865
  0.3495226438729244  0.3125586818179246  0.5639648552440261
  0.3189873216142307  0.3422357784720070  0.4771904558105093
  0.3104113830530356  0.2727022676608175  0.5641111284967362
  0.2800700707251549  0.3021479002844359  0.4772375526811761
  0.2755872148877150  0.2673087027535633  0.5207264556518064
  0.6373712117400274  0.3503056260229939  0.5249160110147194
  0.6700579598881785  0.3433198981142107  0.5701373203681022
  0.6452087842188874  0.3165466627854780  0.4806309622746118
  0.7093567700240061  0.3036304748612275  0.5710528002762648
  0.6846936316286661  0.2770599800929641  0.4814713918642731
  0.7168521283186641  0.2704314556343109  0.5267044933351662
  0.6348312703108875  0.6307354352531960  0.5241039008593676
  0.6383895133453332  0.6672713982009187  0.5667196753481045
  0.6710061688751843  0.6358261220945629  0.4813465318680232
  0.6771087100648646  0.7075251625903901  0.5666896420101021
  0.7095161133426467  0.6762886817578105  0.4812163091693716
  0.7127803298110612  0.7122248409524502  0.5239139636515230
  0.3519485077497380  0.6282227000227073  0.5195837390854237
  0.3158193694119941  0.6319531515769398  0.4766448246951919
  0.3474609274398677  0.6652857621815265  0.5616596382401493
  0.2765111029810835  0.6716264694631067  0.4757845978110112
  0.3079271180281692  0.7047202252162635  0.5609230614746903
  0.2723364951161460  0.7080854529286735  0.5179541019482105
  0.4939363454545970  0.5675121385704857  0.5226659526340300
  0.4953642191647044  0.4109978689776219  0.5216496027202453
  0.4152089923770398  0.4885899972329896  0.5199935659603919
  0.5741024573107458  0.4899452673247767  0.5241672320852674
  0.2921131145735065  0.5415664884934736  0.5277531069846901
  0.2931008900052424  0.4333803063397253  0.5273201408154838
  0.5497542488368080  0.2854565677211737  0.5209041547704887
  0.4432839563106463  0.2845280787034880  0.5179951071227528
  0.6974034333227896  0.4369815002514995  0.5277693377602466
  0.6963400989501619  0.5451116245724392  0.5303005958488758
  0.5463871659521098  0.6935152175075855  0.5141342394129415
  0.4398030202165987  0.6926162484968000  0.5115930999671784
  0.3766773509464738  0.3167377428574387  0.5978952490652117
  0.3225534985881028  0.3691553583266965  0.4429984263890725
  0.3072036818525012  0.2457596349560174  0.5983150912980035
  0.2532278736649741  0.2980670314159258  0.4430442710698785
  0.2450516002448864  0.2361347488654004  0.5208093328113381
  0.6640667018234864  0.3689281996669483  0.6049822099103500
  0.6200860743602642  0.3216497821633804  0.4452869047849727
  0.7340669628788201  0.2985065577460871  0.6066773581868143
  0.6902474615068926  0.2513579028554740  0.4466176894841017
  0.7476174130131363  0.2394876350768576  0.5273932327281061
  0.6105866286859124  0.6637007900616461  0.6001986967593098
  0.6683648783197123  0.6080643366806765  0.4477579783992824
  0.6793430836561942  0.7353502285055029  0.6002672008349144
  0.7369360060121126  0.6798608157001998  0.4474413695994571
  0.7429107223788736  0.7437963774861966  0.5238060027962222
  0.3191646750248243  0.6038168108456989  0.4434306151683345
  0.3751966161035917  0.6627346015299400  0.5952851200666057
  0.2491598982665144  0.6741730246929817  0.4418569290841732
  0.3049713489752632  0.7329424566902861  0.5941051789170341
  0.2415438677179820  0.7390066469432069  0.5172959148558653
  0.4946449596716442  0.4892776396233580  0.5220197450544564
 
  0.00000000E+00  0.00000000E+00  0.00000000E+00
  0.00000000E+00  0.00000000E+00  0.00000000E+00
  0.00000000E+00  0.00000000E+00  0.00000000E+00
  0.00000000E+00  0.00000000E+00  0.00000000E+00
  0.00000000E+00  0.00000000E+00  0.00000000E+00
  0.00000000E+00  0.00000000E+00  0.00000000E+00
  0.00000000E+00  0.00000000E+00  0.00000000E+00
  0.00000000E+00  0.00000000E+00  0.00000000E+00
  0.00000000E+00  0.00000000E+00  0.00000000E+00
  0.00000000E+00  0.00000000E+00  0.00000000E+00
  0.00000000E+00  0.00000000E+00  0.00000000E+00
  0.00000000E+00  0.00000000E+00  0.00000000E+00
  0.00000000E+00  0.00000000E+00  0.00000000E+00
  0.00000000E+00  0.00000000E+00  0.00000000E+00
  0.00000000E+00  0.00000000E+00  0.00000000E+00
  0.00000000E+00  0.00000000E+00  0.00000000E+00
  0.00000000E+00  0.00000000E+00  0.00000000E+00
  0.00000000E+00  0.00000000E+00  0.00000000E+00
  0.00000000E+00  0.00000000E+00  0.00000000E+00
  0.00000000E+00  0.00000000E+00  0.00000000E+00
  0.00000000E+00  0.00000000E+00  0.00000000E+00
  0.00000000E+00  0.00000000E+00  0.00000000E+00
  0.00000000E+00  0.00000000E+00  0.00000000E+00
  0.00000000E+00  0.00000000E+00  0.00000000E+00
  0.00000000E+00  0.00000000E+00  0.00000000E+00
  0.00000000E+00  0.00000000E+00  0.00000000E+00
  0.00000000E+00  0.00000000E+00  0.00000000E+00
  0.00000000E+00  0.00000000E+00  0.00000000E+00
  0.00000000E+00  0.00000000E+00  0.00000000E+00
  0.00000000E+00  0.00000000E+00  0.00000000E+00
  0.00000000E+00  0.00000000E+00  0.00000000E+00
  0.00000000E+00  0.00000000E+00  0.00000000E+00
  0.00000000E+00  0.00000000E+00  0.00000000E+00
  0.00000000E+00  0.00000000E+00  0.00000000E+00
  0.00000000E+00  0.00000000E+00  0.00000000E+00
  0.00000000E+00  0.00000000E+00  0.00000000E+00
  0.00000000E+00  0.00000000E+00  0.00000000E+00
  0.00000000E+00  0.00000000E+00  0.00000000E+00
  0.00000000E+00  0.00000000E+00  0.00000000E+00
  0.00000000E+00  0.00000000E+00  0.00000000E+00
  0.00000000E+00  0.00000000E+00  0.00000000E+00
  0.00000000E+00  0.00000000E+00  0.00000000E+00
  0.00000000E+00  0.00000000E+00  0.00000000E+00
  0.00000000E+00  0.00000000E+00  0.00000000E+00
  0.00000000E+00  0.00000000E+00  0.00000000E+00
  0.00000000E+00  0.00000000E+00  0.00000000E+00
  0.00000000E+00  0.00000000E+00  0.00000000E+00
  0.00000000E+00  0.00000000E+00  0.00000000E+00
  0.00000000E+00  0.00000000E+00  0.00000000E+00
  0.00000000E+00  0.00000000E+00  0.00000000E+00
  0.00000000E+00  0.00000000E+00  0.00000000E+00
  0.00000000E+00  0.00000000E+00  0.00000000E+00
  0.00000000E+00  0.00000000E+00  0.00000000E+00
  0.00000000E+00  0.00000000E+00  0.00000000E+00
  0.00000000E+00  0.00000000E+00  0.00000000E+00
  0.00000000E+00  0.00000000E+00  0.00000000E+00
  0.00000000E+00  0.00000000E+00  0.00000000E+00
  0.00000000E+00  0.00000000E+00  0.00000000E+00
  0.00000000E+00  0.00000000E+00  0.00000000E+00
  0.00000000E+00  0.00000000E+00  0.00000000E+00
  0.00000000E+00  0.00000000E+00  0.00000000E+00
  0.00000000E+00  0.00000000E+00  0.00000000E+00
  0.00000000E+00  0.00000000E+00  0.00000000E+00
  0.00000000E+00  0.00000000E+00  0.00000000E+00
  0.00000000E+00  0.00000000E+00  0.00000000E+00
  0.00000000E+00  0.00000000E+00  0.00000000E+00
  0.00000000E+00  0.00000000E+00  0.00000000E+00
  0.00000000E+00  0.00000000E+00  0.00000000E+00
  0.00000000E+00  0.00000000E+00  0.00000000E+00
  0.00000000E+00  0.00000000E+00  0.00000000E+00
  0.00000000E+00  0.00000000E+00  0.00000000E+00
  0.00000000E+00  0.00000000E+00  0.00000000E+00
  0.00000000E+00  0.00000000E+00  0.00000000E+00
  0.00000000E+00  0.00000000E+00  0.00000000E+00
  0.00000000E+00  0.00000000E+00  0.00000000E+00
  0.00000000E+00  0.00000000E+00  0.00000000E+00
  0.00000000E+00  0.00000000E+00  0.00000000E+00
