# Supplementary material for: Theoretical study of the effect of coordination environment on the activity of metal macrocyclic complexes as electrocatalysts for oxygen reduction
Source: iScience. 2022 Jun 8;25(7):104557. doi: 10.1016/j.isci.2022.104557 (PMC9234223; doi:10.1016/j.isci.2022.104557)
Supplement: Data S1. CONTCAR files of all the studied macrocyclic complexes [file mmc2.zip › All-CONTCAR/CONTCAR/Co-N2O2-cis-CONTCAR]

Co-2O                                   
   1.00000000000000     
    25.0000000000000000    0.0000000000000000    0.0000000000000000
     0.0000000000000000   25.0000000000000000    0.0000000000000000
     0.0000000000000000    0.0000000000000000   25.0000000000000000
   C    N    H    Co   O 
    44     2    28     1     2
Direct
  0.3249454010149526  0.5154296502734997  0.5286803549694217
  0.3796347845818597  0.5326557247712636  0.5231265811229407
  0.3801081918414572  0.4438376074683789  0.5230454707255762
  0.3253361685154664  0.4606751183044508  0.5284837363220218
  0.3974190777214252  0.3902408498550498  0.5217258814375838
  0.4512914202080385  0.3738172943446315  0.5210180029673689
  0.5401305605306326  0.3749911903113813  0.5221405750371148
  0.5238962627921392  0.3197643991644028  0.5204198349493799
  0.4691741735071552  0.3191497783098461  0.5192957061352824
  0.5937289047671239  0.3921475943591873  0.5249644426773683
  0.6124252501029726  0.4447248491919968  0.5269867150508559
  0.6653919078404655  0.4634380375394645  0.5296899852035216
  0.6646614875848083  0.5186916879710078  0.5299484859070230
  0.6111338785801724  0.5356060269582515  0.5263178307661394
  0.5914971959496578  0.5877298490744670  0.5223712141652272
  0.5389485375296434  0.6062195326336981  0.5180475540120528
  0.5211886486189630  0.6590591823183051  0.5105634562005517
  0.4659029574213222  0.6588203856602781  0.5099312245348963
  0.3958306607261184  0.5865303843088506  0.5202070428324929
  0.4481022475045129  0.6059519807887829  0.5170331470919115
  0.3554057820291172  0.3477577698968727  0.5217417539107065
  0.3490565801506708  0.3132624211367638  0.5656729350156088
  0.3210476707582697  0.3414305440254068  0.4777062518285713
  0.3095700588771297  0.2737169468509784  0.5655945341203401
  0.2817148577340082  0.3017371495694613  0.4774977633936026
  0.2757921692052777  0.2677378099476030  0.5214610863699389
  0.6364454252940215  0.3501373965883408  0.5255001399811883
  0.6667941706695865  0.3403656145321003  0.5717310301024503
  0.6468989398364754  0.3195856937244349  0.4795244445673000
  0.7066144686985586  0.3011449772207697  0.5719912741322238
  0.6865325332244545  0.2802056175744089  0.4798306633065580
  0.7166388197704642  0.2709718573849470  0.5260219979197972
  0.6333589766176260  0.6307841108685173  0.5225142650542367
  0.6401033605493934  0.6635600117959690  0.5676000819025419
  0.6662691737021893  0.6390471807108581  0.4778107162014421
  0.6789390239393497  0.7037180530666229  0.5679958697118842
  0.7052692071368876  0.6790732585796346  0.4782905566821518
  0.7116916890109121  0.7115156847047833  0.5233637460512676
  0.3531920104063615  0.6285566395934943  0.5196969837372588
  0.3187438912504257  0.6338054434399889  0.4756368430117485
  0.3466931946031265  0.6635020730851946  0.5632068728922660
  0.2788474775694543  0.6729257358426681  0.4751293708411821
  0.3067404808607779  0.7025624428036723  0.5627464767846065
  0.2727384517163847  0.7074741658053842  0.5186483864248469
  0.4952894404667956  0.4078227903824139  0.5222341428881565
  0.4131983469947881  0.4884289954146300  0.5205745676927758
  0.2905652863744389  0.5416053858740481  0.5328317312520907
  0.2913185223868733  0.4340018336080231  0.5324533149979787
  0.5507006028483256  0.2856266435094214  0.5204351791580411
  0.4432716879984370  0.2843690813475760  0.5174008487987645
  0.7001878845042131  0.4376146846070650  0.5310317310456137
  0.6987447944263707  0.5454131647319677  0.5318617456318337
  0.5474642494879245  0.6932643077907290  0.5060212455562649
  0.4395183783991185  0.6928144897364167  0.5045834076252196
  0.3751906018437050  0.3179197839803720  0.6003260532641398
  0.3256574244010216  0.3677903290875669  0.4432219912385338
  0.3050886783447564  0.2475932329866366  0.6003007679534514
  0.2556453379233989  0.2973401965041080  0.4427471106812873
  0.2449747764293685  0.2368180379860522  0.5213650912119483
  0.6586907868384517  0.3636068430186445  0.6077971437614769
  0.6234777720807958  0.3268651632241583  0.4434016894512091
  0.7297094239300422  0.2940424214571827  0.6083514418302621
  0.6939710499730749  0.2567593223740255  0.4437611026611271
  0.7477310971636290  0.2403430421532503  0.5262107494959422
  0.6146353694544233  0.6572675080376548  0.6025050431945495
  0.6610144253681669  0.6138753479251742  0.4425236682676167
  0.6837142480854206  0.7288498656415102  0.6033636548605095
  0.7305855657137916  0.6850267561642571  0.4432397530544128
  0.7421293429931235  0.7428012727648585  0.5237082453408389
  0.3235229400037872  0.6068913616820858  0.4415880786327472
  0.3729961576298539  0.6595048010483039  0.5978340551957352
  0.2525480771002196  0.6764852669801614  0.4404615682868281
  0.3021056244152072  0.7291512277892360  0.5970630588492615
  0.2416420058121710  0.7380847806787564  0.5182061214845156
  0.4902887168727140  0.4847628943455152  0.5219691100206394
  0.4936559668204280  0.5724582614449546  0.5211067727631367
  0.5780092169654006  0.4897411673671964  0.5252984428006395
 
  0.00000000E+00  0.00000000E+00  0.00000000E+00
  0.00000000E+00  0.00000000E+00  0.00000000E+00
  0.00000000E+00  0.00000000E+00  0.00000000E+00
  0.00000000E+00  0.00000000E+00  0.00000000E+00
  0.00000000E+00  0.00000000E+00  0.00000000E+00
  0.00000000E+00  0.00000000E+00  0.00000000E+00
  0.00000000E+00  0.00000000E+00  0.00000000E+00
  0.00000000E+00  0.00000000E+00  0.00000000E+00
  0.00000000E+00  0.00000000E+00  0.00000000E+00
  0.00000000E+00  0.00000000E+00  0.00000000E+00
  0.00000000E+00  0.00000000E+00  0.00000000E+00
  0.00000000E+00  0.00000000E+00  0.00000000E+00
  0.00000000E+00  0.00000000E+00  0.00000000E+00
  0.00000000E+00  0.00000000E+00  0.00000000E+00
  0.00000000E+00  0.00000000E+00  0.00000000E+00
  0.00000000E+00  0.00000000E+00  0.00000000E+00
  0.00000000E+00  0.00000000E+00  0.00000000E+00
  0.00000000E+00  0.00000000E+00  0.00000000E+00
  0.00000000E+00  0.00000000E+00  0.00000000E+00
  0.00000000E+00  0.00000000E+00  0.00000000E+00
  0.00000000E+00  0.00000000E+00  0.00000000E+00
  0.00000000E+00  0.00000000E+00  0.00000000E+00
  0.00000000E+00  0.00000000E+00  0.00000000E+00
  0.00000000E+00  0.00000000E+00  0.00000000E+00
  0.00000000E+00  0.00000000E+00  0.00000000E+00
  0.00000000E+00  0.00000000E+00  0.00000000E+00
  0.00000000E+00  0.00000000E+00  0.00000000E+00
  0.00000000E+00  0.00000000E+00  0.00000000E+00
  0.00000000E+00  0.00000000E+00  0.00000000E+00
  0.00000000E+00  0.00000000E+00  0.00000000E+00
  0.00000000E+00  0.00000000E+00  0.00000000E+00
  0.00000000E+00  0.00000000E+00  0.00000000E+00
  0.00000000E+00  0.00000000E+00  0.00000000E+00
  0.00000000E+00  0.00000000E+00  0.00000000E+00
  0.00000000E+00  0.00000000E+00  0.00000000E+00
  0.00000000E+00  0.00000000E+00  0.00000000E+00
  0.00000000E+00  0.00000000E+00  0.00000000E+00
  0.00000000E+00  0.00000000E+00  0.00000000E+00
  0.00000000E+00  0.00000000E+00  0.00000000E+00
  0.00000000E+00  0.00000000E+00  0.00000000E+00
  0.00000000E+00  0.00000000E+00  0.00000000E+00
  0.00000000E+00  0.00000000E+00  0.00000000E+00
  0.00000000E+00  0.00000000E+00  0.00000000E+00
  0.00000000E+00  0.00000000E+00  0.00000000E+00
  0.00000000E+00  0.00000000E+00  0.00000000E+00
  0.00000000E+00  0.00000000E+00  0.00000000E+00
  0.00000000E+00  0.00000000E+00  0.00000000E+00
  0.00000000E+00  0.00000000E+00  0.00000000E+00
  0.00000000E+00  0.00000000E+00  0.00000000E+00
  0.00000000E+00  0.00000000E+00  0.00000000E+00
  0.00000000E+00  0.00000000E+00  0.00000000E+00
  0.00000000E+00  0.00000000E+00  0.00000000E+00
  0.00000000E+00  0.00000000E+00  0.00000000E+00
  0.00000000E+00  0.00000000E+00  0.00000000E+00
  0.00000000E+00  0.00000000E+00  0.00000000E+00
  0.00000000E+00  0.00000000E+00  0.00000000E+00
  0.00000000E+00  0.00000000E+00  0.00000000E+00
  0.00000000E+00  0.00000000E+00  0.00000000E+00
  0.00000000E+00  0.00000000E+00  0.00000000E+00
  0.00000000E+00  0.00000000E+00  0.00000000E+00
  0.00000000E+00  0.00000000E+00  0.00000000E+00
  0.00000000E+00  0.00000000E+00  0.00000000E+00
  0.00000000E+00  0.00000000E+00  0.00000000E+00
  0.00000000E+00  0.00000000E+00  0.00000000E+00
  0.00000000E+00  0.00000000E+00  0.00000000E+00
  0.00000000E+00  0.00000000E+00  0.00000000E+00
  0.00000000E+00  0.00000000E+00  0.00000000E+00
  0.00000000E+00  0.00000000E+00  0.00000000E+00
  0.00000000E+00  0.00000000E+00  0.00000000E+00
  0.00000000E+00  0.00000000E+00  0.00000000E+00
  0.00000000E+00  0.00000000E+00  0.00000000E+00
  0.00000000E+00  0.00000000E+00  0.00000000E+00
  0.00000000E+00  0.00000000E+00  0.00000000E+00
  0.00000000E+00  0.00000000E+00  0.00000000E+00
  0.00000000E+00  0.00000000E+00  0.00000000E+00
  0.00000000E+00  0.00000000E+00  0.00000000E+00
  0.00000000E+00  0.00000000E+00  0.00000000E+00
