# Supplementary material for: Theoretical study of the effect of coordination environment on the activity of metal macrocyclic complexes as electrocatalysts for oxygen reduction
Source: iScience. 2022 Jun 8;25(7):104557. doi: 10.1016/j.isci.2022.104557 (PMC9234223; doi:10.1016/j.isci.2022.104557)
Supplement: Data S1. CONTCAR files of all the studied macrocyclic complexes [file mmc2.zip › All-CONTCAR/CONTCAR/Co-N2O2-trans-CONTCAR]

Co-2O-interval                          
   1.00000000000000     
    25.0000000000000000    0.0000000000000000    0.0000000000000000
     0.0000000000000000   25.0000000000000000    0.0000000000000000
     0.0000000000000000    0.0000000000000000   25.0000000000000000
   C    N    H    Co   O 
    44     2    28     1     2
Direct
  0.3287602894710613  0.5151296988115198  0.5306615307227812
  0.3832116609714585  0.5327983395100894  0.5248028481054343
  0.3840986945165272  0.4438599437995089  0.5254397692906654
  0.3292904486055159  0.4605089497035142  0.5310487297546738
  0.3990310296799805  0.3894605198469516  0.5229881608905312
  0.4506403145316200  0.3686705607796186  0.5205312945709857
  0.5411861935458122  0.3694942184140533  0.5209558776296548
  0.5240425441394994  0.3158078496030659  0.5187191754889037
  0.4687403831779135  0.3153384822262237  0.5179460246116179
  0.5924088598163016  0.3912542324592890  0.5234045114294725
  0.6064123928183863  0.4459282511941319  0.5251799803330480
  0.6611180484898311  0.4636519384816559  0.5276213398953600
  0.6605487157060920  0.5182704508282256  0.5277768913328628
  0.6055525595298793  0.5349159951581550  0.5245686271391975
  0.5905010983065007  0.5892796026871019  0.5219790305472278
  0.5388527340002854  0.6099890461560037  0.5190691830578661
  0.5207745943607281  0.6630233410312787  0.5127937040330857
  0.4654368530439876  0.6624915089853264  0.5122954054325307
  0.3970871179918984  0.5874352822199611  0.5213421261480434
  0.4483237225543887  0.6091288488553575  0.5184354403418536
  0.3553732574392145  0.3484036904287992  0.5227170004025146
  0.3462152477731006  0.3157168086203940  0.5674616504208052
  0.3230082471420955  0.3415701230016541  0.4773247683307557
  0.3056348712646931  0.2772826672149607  0.5668877919150328
  0.2825236269398841  0.3030717801160117  0.4766762642073984
  0.2736856094956761  0.2708243646925354  0.5214756820848208
  0.6366020241691434  0.3507680121309968  0.5242907366754502
  0.6655017123514045  0.3408361425519427  0.5714207166721214
  0.6493864669735003  0.3214488588616310  0.4781501148322257
  0.7062390048297168  0.3025891269363405  0.5723223588374494
  0.6900152461194041  0.2830895484245014  0.4790572907077947
  0.7185558201572536  0.2735533297628378  0.5261620023526219
  0.6338588994420817  0.6306592205661442  0.5219922325415359
  0.6414510187431901  0.6637806599789735  0.5667246684410129
  0.6673425415967629  0.6375620483547826  0.4774313699445785
  0.6816151732616135  0.7026228120117153  0.5670453923597957
  0.7074774590151343  0.6764439042365931  0.4776988137681050
  0.7147655641041762  0.7090519421582743  0.5225111480478047
  0.3527598556450490  0.6277428241251894  0.5202968882941316
  0.3190251316878386  0.6321954035408570  0.4756023064560100
  0.3443458947355846  0.6621491386223638  0.5638817398230610
  0.2779244156755377  0.6700258634451598  0.4745705223929853
  0.3031785101830685  0.6999314438753163  0.5629186539738210
  0.2698641897382975  0.7040112006151183  0.5182254488262691
  0.4175217284515097  0.4886457666363485  0.5227071462026228
  0.5720512368167529  0.4900941273046901  0.5236094845597705
  0.2943252857284148  0.5412433599679157  0.5345855428667290
  0.2953635179391122  0.4337536865641959  0.5352616969642415
  0.5506277277977283  0.2815417567718794  0.5178425712771891
  0.4427461409930610  0.2806727449164995  0.5160197997195952
  0.6958097866163139  0.4376002212324447  0.5288935194712163
  0.6946678444699377  0.5450117829633548  0.5297010492105588
  0.5468381857336775  0.6974534166458194  0.5086300104160998
  0.4387801851716691  0.6963983541425616  0.5076583326820422
  0.3710271657932515  0.3208115432217518  0.6030365326659026
  0.3299774522590082  0.3666755291814681  0.4422934002989646
  0.2989213934360006  0.2523663613091974  0.6021085080147039
  0.2578980555215781  0.2981947057235478  0.4409655020669730
  0.2420218646053959  0.2407845975477500  0.5210022136921385
  0.6557584476795790  0.3633560580442723  0.6075312555929703
  0.6271866369989395  0.3290319062468050  0.4413261072930050
  0.7282868366955394  0.2953073953612434  0.6093021426770807
  0.6994024186804652  0.2606568729957740  0.4427962372861646
  0.7502595196283299  0.2435607381165313  0.5269200577996456
  0.6157166923780647  0.6586266535979766  0.6016233108458385
  0.6616619029267251  0.6121573769520151  0.4423924829866383
  0.6870839364130494  0.7278138308864496  0.6022808833780989
  0.7331036312582083  0.6813095869614615  0.4426989981554476
  0.7461685435434732  0.7393702629119121  0.5227174286815394
  0.3253400469220253  0.6057035954393788  0.4414881312360409
  0.3702010873518420  0.6587864815320534  0.5989138876005684
  0.2521678237873817  0.6730269445452969  0.4394481453772928
  0.2970754931861246  0.7261489340703426  0.5973040869272911
  0.2377308880530638  0.7335301556248928  0.5174269432643228
  0.4947788377638658  0.4893418846496678  0.5221567602697342
  0.4938840967195235  0.5765241685661049  0.5218619118023772
  0.4956175119393469  0.4022712263442975  0.5216306216533015
 
  0.00000000E+00  0.00000000E+00  0.00000000E+00
  0.00000000E+00  0.00000000E+00  0.00000000E+00
  0.00000000E+00  0.00000000E+00  0.00000000E+00
  0.00000000E+00  0.00000000E+00  0.00000000E+00
  0.00000000E+00  0.00000000E+00  0.00000000E+00
  0.00000000E+00  0.00000000E+00  0.00000000E+00
  0.00000000E+00  0.00000000E+00  0.00000000E+00
  0.00000000E+00  0.00000000E+00  0.00000000E+00
  0.00000000E+00  0.00000000E+00  0.00000000E+00
  0.00000000E+00  0.00000000E+00  0.00000000E+00
  0.00000000E+00  0.00000000E+00  0.00000000E+00
  0.00000000E+00  0.00000000E+00  0.00000000E+00
  0.00000000E+00  0.00000000E+00  0.00000000E+00
  0.00000000E+00  0.00000000E+00  0.00000000E+00
  0.00000000E+00  0.00000000E+00  0.00000000E+00
  0.00000000E+00  0.00000000E+00  0.00000000E+00
  0.00000000E+00  0.00000000E+00  0.00000000E+00
  0.00000000E+00  0.00000000E+00  0.00000000E+00
  0.00000000E+00  0.00000000E+00  0.00000000E+00
  0.00000000E+00  0.00000000E+00  0.00000000E+00
  0.00000000E+00  0.00000000E+00  0.00000000E+00
  0.00000000E+00  0.00000000E+00  0.00000000E+00
  0.00000000E+00  0.00000000E+00  0.00000000E+00
  0.00000000E+00  0.00000000E+00  0.00000000E+00
  0.00000000E+00  0.00000000E+00  0.00000000E+00
  0.00000000E+00  0.00000000E+00  0.00000000E+00
  0.00000000E+00  0.00000000E+00  0.00000000E+00
  0.00000000E+00  0.00000000E+00  0.00000000E+00
  0.00000000E+00  0.00000000E+00  0.00000000E+00
  0.00000000E+00  0.00000000E+00  0.00000000E+00
  0.00000000E+00  0.00000000E+00  0.00000000E+00
  0.00000000E+00  0.00000000E+00  0.00000000E+00
  0.00000000E+00  0.00000000E+00  0.00000000E+00
  0.00000000E+00  0.00000000E+00  0.00000000E+00
  0.00000000E+00  0.00000000E+00  0.00000000E+00
  0.00000000E+00  0.00000000E+00  0.00000000E+00
  0.00000000E+00  0.00000000E+00  0.00000000E+00
  0.00000000E+00  0.00000000E+00  0.00000000E+00
  0.00000000E+00  0.00000000E+00  0.00000000E+00
  0.00000000E+00  0.00000000E+00  0.00000000E+00
  0.00000000E+00  0.00000000E+00  0.00000000E+00
  0.00000000E+00  0.00000000E+00  0.00000000E+00
  0.00000000E+00  0.00000000E+00  0.00000000E+00
  0.00000000E+00  0.00000000E+00  0.00000000E+00
  0.00000000E+00  0.00000000E+00  0.00000000E+00
  0.00000000E+00  0.00000000E+00  0.00000000E+00
  0.00000000E+00  0.00000000E+00  0.00000000E+00
  0.00000000E+00  0.00000000E+00  0.00000000E+00
  0.00000000E+00  0.00000000E+00  0.00000000E+00
  0.00000000E+00  0.00000000E+00  0.00000000E+00
  0.00000000E+00  0.00000000E+00  0.00000000E+00
  0.00000000E+00  0.00000000E+00  0.00000000E+00
  0.00000000E+00  0.00000000E+00  0.00000000E+00
  0.00000000E+00  0.00000000E+00  0.00000000E+00
  0.00000000E+00  0.00000000E+00  0.00000000E+00
  0.00000000E+00  0.00000000E+00  0.00000000E+00
  0.00000000E+00  0.00000000E+00  0.00000000E+00
  0.00000000E+00  0.00000000E+00  0.00000000E+00
  0.00000000E+00  0.00000000E+00  0.00000000E+00
  0.00000000E+00  0.00000000E+00  0.00000000E+00
  0.00000000E+00  0.00000000E+00  0.00000000E+00
  0.00000000E+00  0.00000000E+00  0.00000000E+00
  0.00000000E+00  0.00000000E+00  0.00000000E+00
  0.00000000E+00  0.00000000E+00  0.00000000E+00
  0.00000000E+00  0.00000000E+00  0.00000000E+00
  0.00000000E+00  0.00000000E+00  0.00000000E+00
  0.00000000E+00  0.00000000E+00  0.00000000E+00
  0.00000000E+00  0.00000000E+00  0.00000000E+00
  0.00000000E+00  0.00000000E+00  0.00000000E+00
  0.00000000E+00  0.00000000E+00  0.00000000E+00
  0.00000000E+00  0.00000000E+00  0.00000000E+00
  0.00000000E+00  0.00000000E+00  0.00000000E+00
  0.00000000E+00  0.00000000E+00  0.00000000E+00
  0.00000000E+00  0.00000000E+00  0.00000000E+00
  0.00000000E+00  0.00000000E+00  0.00000000E+00
  0.00000000E+00  0.00000000E+00  0.00000000E+00
  0.00000000E+00  0.00000000E+00  0.00000000E+00
