# Supplementary material for: Theoretical study of the effect of coordination environment on the activity of metal macrocyclic complexes as electrocatalysts for oxygen reduction
Source: iScience. 2022 Jun 8;25(7):104557. doi: 10.1016/j.isci.2022.104557 (PMC9234223; doi:10.1016/j.isci.2022.104557)
Supplement: Data S1. CONTCAR files of all the studied macrocyclic complexes [file mmc2.zip › All-CONTCAR/CONTCAR/Co-N3C-CONTCAR]

Co-1C                                   
   1.00000000000000     
    25.0000000000000000    0.0000000000000000    0.0000000000000000
     0.0000000000000000   25.0000000000000000    0.0000000000000000
     0.0000000000000000    0.0000000000000000   25.0000000000000000
   C    N    H    Co
    45     3    28     1
Direct
  0.3259910453455971  0.5144445230053113  0.5283368632782607
  0.3802417200046083  0.5323748116646932  0.5233891307074865
  0.3825417522910735  0.4444886842291365  0.5239249763122756
  0.3273235195375914  0.4599747466383209  0.5286485437297795
  0.3981726468951727  0.3910294314595378  0.5221356283747014
  0.4518819614100924  0.3751074546846755  0.5205127894704064
  0.5393164382487456  0.3758521823553719  0.5210834821341987
  0.5234097000209982  0.3207499564364715  0.5193676566381277
  0.4687131923444426  0.3203100867770893  0.5183819758444331
  0.5927350629442630  0.3927035916364831  0.5235766053557152
  0.6074896506402635  0.4464196310322393  0.5253724818326400
  0.6625934464473471  0.4628893127018105  0.5277787873499433
  0.6629356446108003  0.5173534344781189  0.5280649242274202
  0.6082461568286174  0.5343529281298514  0.5247832360041234
  0.5930920113332764  0.5883474009523404  0.5223527173263166
  0.5393853336145309  0.6019170343608784  0.5196763412906001
  0.5206972452176604  0.6559661315921401  0.5141844663200263
  0.4657669834393169  0.6554767774680458  0.5134060135265452
  0.3944180713285385  0.5866259925395731  0.5206167297196762
  0.4479097512938928  0.6011211907111694  0.5185981751380980
  0.3560420527811838  0.3486877057200236  0.5219928371634648
  0.3493668477847766  0.3144815807056617  0.5660743961383444
  0.3223877874338071  0.3419553379696441  0.4775025990255514
  0.3101431373595522  0.2746808279508943  0.5656792261140368
  0.2833046289141461  0.3020463430275809  0.4770145498619301
  0.2770338846522140  0.2682604798201245  0.5211004112977222
  0.6354731041275528  0.3509926937210006  0.5246965794206521
  0.6660733189702085  0.3424445238690927  0.5710507210972298
  0.6457227021422358  0.3191694883528426  0.4795388757859129
  0.7058378319222444  0.3032246649751702  0.5722071971729737
  0.6854499917677840  0.2798854176724517  0.4806980694909544
  0.7156224967754828  0.2717535195308552  0.5270523840161805
  0.6350657548071994  0.6306911487943655  0.5225274938559300
  0.6395013430315177  0.6661593852296980  0.5659006099674816
  0.6705507007029831  0.6365643315258405  0.4793402120981178
  0.6785492876499311  0.7061084872528268  0.5662709612512581
  0.7094657827625644  0.6766436371966028  0.4796050356025324
  0.7137011036222504  0.7114675600786061  0.5231384284820190
  0.3516770940206602  0.6281429143287242  0.5198882195823190
  0.3162964754526053  0.6324413020833290  0.4764367390765871
  0.3463907740865260  0.6644095615457024  0.5624953357528107
  0.2767183346556890  0.6718570757463769  0.4756582952568074
  0.3066731662203631  0.7036734665044491  0.5618388827691411
  0.2716899512907160  0.7075309274799954  0.5184065973399696
  0.4939429302999881  0.5648742079932879  0.5210137306340572
  0.4953082306650778  0.4091911154922460  0.5215718805138028
  0.4155850477256053  0.4895619967031543  0.5217831463932102
  0.5736389027750035  0.4909282223615615  0.5236992641667383
  0.2914718974843326  0.5405407753892674  0.5316774668653917
  0.2941443856135825  0.4322781696973783  0.5324290160888921
  0.5504560596565341  0.2868116142549271  0.5191427634074494
  0.4422505897640732  0.2859541340220590  0.5166588930702123
  0.6964815331912668  0.4358373608475324  0.5289415260788722
  0.6971260310799865  0.5440047172091834  0.5300776310741078
  0.5463211472322697  0.6909444542012554  0.5105442887982474
  0.4396309122769092  0.6899764886990433  0.5089854654823179
  0.3750639390825887  0.3194916409335751  0.6010081130628802
  0.3273679482277504  0.3681302087293877  0.4429344817928953
  0.3053755390145603  0.2486828864154695  0.6004302482532186
  0.2577344503949558  0.2972976088800570  0.4419548029130034
  0.2465465784160372  0.2370126617538912  0.5206663292729979
  0.6582871488140453  0.3667396104532504  0.6064574832609515
  0.6223585891971151  0.3255763715819053  0.4432214073908374
  0.7291860429008480  0.2971888052717189  0.6085963793592150
  0.6929165718536823  0.2556627496953069  0.4451502876808915
  0.7466184147666984  0.2410259197676461  0.5279858700262868
  0.6121941474587431  0.6619365664419169  0.5996964272371608
  0.6671197363880812  0.6096226247127281  0.4451601599289404
  0.6815738072955615  0.7330710249941251  0.6004815324947828
  0.7365317746483376  0.6807307925535433  0.4455965696349337
  0.7442384568899304  0.7426658452262295  0.5234324436508843
  0.3203783566843473  0.6048547584141342  0.4428513642605597
  0.3735951661893856  0.6613697412150501  0.5964932760329607
  0.2498000464724359  0.6747871039783541  0.4414070970249686
  0.3029881755122523  0.7312984233261369  0.5954426074681685
  0.2406846987075220  0.7382531655811563  0.5178298350014491
  0.4945938145895220  0.4907505232684332  0.5219219464780140
 
  0.00000000E+00  0.00000000E+00  0.00000000E+00
  0.00000000E+00  0.00000000E+00  0.00000000E+00
  0.00000000E+00  0.00000000E+00  0.00000000E+00
  0.00000000E+00  0.00000000E+00  0.00000000E+00
  0.00000000E+00  0.00000000E+00  0.00000000E+00
  0.00000000E+00  0.00000000E+00  0.00000000E+00
  0.00000000E+00  0.00000000E+00  0.00000000E+00
  0.00000000E+00  0.00000000E+00  0.00000000E+00
  0.00000000E+00  0.00000000E+00  0.00000000E+00
  0.00000000E+00  0.00000000E+00  0.00000000E+00
  0.00000000E+00  0.00000000E+00  0.00000000E+00
  0.00000000E+00  0.00000000E+00  0.00000000E+00
  0.00000000E+00  0.00000000E+00  0.00000000E+00
  0.00000000E+00  0.00000000E+00  0.00000000E+00
  0.00000000E+00  0.00000000E+00  0.00000000E+00
  0.00000000E+00  0.00000000E+00  0.00000000E+00
  0.00000000E+00  0.00000000E+00  0.00000000E+00
  0.00000000E+00  0.00000000E+00  0.00000000E+00
  0.00000000E+00  0.00000000E+00  0.00000000E+00
  0.00000000E+00  0.00000000E+00  0.00000000E+00
  0.00000000E+00  0.00000000E+00  0.00000000E+00
  0.00000000E+00  0.00000000E+00  0.00000000E+00
  0.00000000E+00  0.00000000E+00  0.00000000E+00
  0.00000000E+00  0.00000000E+00  0.00000000E+00
  0.00000000E+00  0.00000000E+00  0.00000000E+00
  0.00000000E+00  0.00000000E+00  0.00000000E+00
  0.00000000E+00  0.00000000E+00  0.00000000E+00
  0.00000000E+00  0.00000000E+00  0.00000000E+00
  0.00000000E+00  0.00000000E+00  0.00000000E+00
  0.00000000E+00  0.00000000E+00  0.00000000E+00
  0.00000000E+00  0.00000000E+00  0.00000000E+00
  0.00000000E+00  0.00000000E+00  0.00000000E+00
  0.00000000E+00  0.00000000E+00  0.00000000E+00
  0.00000000E+00  0.00000000E+00  0.00000000E+00
  0.00000000E+00  0.00000000E+00  0.00000000E+00
  0.00000000E+00  0.00000000E+00  0.00000000E+00
  0.00000000E+00  0.00000000E+00  0.00000000E+00
  0.00000000E+00  0.00000000E+00  0.00000000E+00
  0.00000000E+00  0.00000000E+00  0.00000000E+00
  0.00000000E+00  0.00000000E+00  0.00000000E+00
  0.00000000E+00  0.00000000E+00  0.00000000E+00
  0.00000000E+00  0.00000000E+00  0.00000000E+00
  0.00000000E+00  0.00000000E+00  0.00000000E+00
  0.00000000E+00  0.00000000E+00  0.00000000E+00
  0.00000000E+00  0.00000000E+00  0.00000000E+00
  0.00000000E+00  0.00000000E+00  0.00000000E+00
  0.00000000E+00  0.00000000E+00  0.00000000E+00
  0.00000000E+00  0.00000000E+00  0.00000000E+00
  0.00000000E+00  0.00000000E+00  0.00000000E+00
  0.00000000E+00  0.00000000E+00  0.00000000E+00
  0.00000000E+00  0.00000000E+00  0.00000000E+00
  0.00000000E+00  0.00000000E+00  0.00000000E+00
  0.00000000E+00  0.00000000E+00  0.00000000E+00
  0.00000000E+00  0.00000000E+00  0.00000000E+00
  0.00000000E+00  0.00000000E+00  0.00000000E+00
  0.00000000E+00  0.00000000E+00  0.00000000E+00
  0.00000000E+00  0.00000000E+00  0.00000000E+00
  0.00000000E+00  0.00000000E+00  0.00000000E+00
  0.00000000E+00  0.00000000E+00  0.00000000E+00
  0.00000000E+00  0.00000000E+00  0.00000000E+00
  0.00000000E+00  0.00000000E+00  0.00000000E+00
  0.00000000E+00  0.00000000E+00  0.00000000E+00
  0.00000000E+00  0.00000000E+00  0.00000000E+00
  0.00000000E+00  0.00000000E+00  0.00000000E+00
  0.00000000E+00  0.00000000E+00  0.00000000E+00
  0.00000000E+00  0.00000000E+00  0.00000000E+00
  0.00000000E+00  0.00000000E+00  0.00000000E+00
  0.00000000E+00  0.00000000E+00  0.00000000E+00
  0.00000000E+00  0.00000000E+00  0.00000000E+00
  0.00000000E+00  0.00000000E+00  0.00000000E+00
  0.00000000E+00  0.00000000E+00  0.00000000E+00
  0.00000000E+00  0.00000000E+00  0.00000000E+00
  0.00000000E+00  0.00000000E+00  0.00000000E+00
  0.00000000E+00  0.00000000E+00  0.00000000E+00
  0.00000000E+00  0.00000000E+00  0.00000000E+00
  0.00000000E+00  0.00000000E+00  0.00000000E+00
  0.00000000E+00  0.00000000E+00  0.00000000E+00
