# Supplementary material for: Theoretical study of the effect of coordination environment on the activity of metal macrocyclic complexes as electrocatalysts for oxygen reduction
Source: iScience. 2022 Jun 8;25(7):104557. doi: 10.1016/j.isci.2022.104557 (PMC9234223; doi:10.1016/j.isci.2022.104557)
Supplement: Data S1. CONTCAR files of all the studied macrocyclic complexes [file mmc2.zip › All-CONTCAR/CONTCAR/Co-N3O-CONTCAR]

Co-1O                                   
   1.00000000000000     
    25.0000000000000000    0.0000000000000000    0.0000000000000000
     0.0000000000000000   25.0000000000000000    0.0000000000000000
     0.0000000000000000    0.0000000000000000   25.0000000000000000
   C    N    H    Co   O 
    44     3    28     1     1
Direct
  0.3287767071373395  0.5158960306906977  0.5332844473783731
  0.3836877066048881  0.5322289590151493  0.5263098089462852
  0.3829579847559091  0.4444756786523271  0.5267242590680724
  0.3283934645867867  0.4615732486274701  0.5333068020835030
  0.3981777289686345  0.3911394143813549  0.5228570458863261
  0.4516308145025432  0.3759503116293768  0.5190931954968884
  0.5396269842490683  0.3765078538815767  0.5192391098606151
  0.5231306926187010  0.3214993855520232  0.5155595819369790
  0.4687514292410576  0.3212049302074205  0.5149764255717524
  0.5928731595993030  0.3924006593928522  0.5236814583579112
  0.6072887470773580  0.4459891469725152  0.5277861016240716
  0.6617502378695711  0.4640503052740820  0.5324905529143797
  0.6604399361191253  0.5183452656172812  0.5329544158758625
  0.6051216573260287  0.5337960429531825  0.5274500436376556
  0.5904176103959965  0.5873710941159175  0.5221946206074034
  0.5387008537604662  0.6059024622895237  0.5160237095523159
  0.5210718856265014  0.6585157507417291  0.5072965692925647
  0.4660256924465988  0.6581166732813625  0.5065756088078458
  0.3974817747246434  0.5859916282523524  0.5205396835175793
  0.4489853018288461  0.6052599947891004  0.5149611664191364
  0.3559456188087395  0.3489488981458502  0.5224415270241747
  0.3487342429673501  0.3148607854103793  0.5664931330302237
  0.3225378303686834  0.3425633807833922  0.4777428594895261
  0.3091354527786448  0.2754379209064252  0.5658682648075448
  0.2831275528795893  0.3029622946462563  0.4769967033535824
  0.2762627249477429  0.2692969025384829  0.5210814822318627
  0.6355178643743221  0.3506746705642227  0.5244083891938770
  0.6654021920403425  0.3409733768082491  0.5709913417565229
  0.6466056930533933  0.3201152779061420  0.4785760691376886
  0.7052685800417040  0.3018295975953638  0.5717198871357749
  0.6864080587966698  0.2809233539788556  0.4793248722319441
  0.7159078397132613  0.2716536477460666  0.5258949376457523
  0.6329057292703907  0.6296108401061625  0.5226389439514356
  0.6398177587980981  0.6622604708654836  0.5677826445858482
  0.6660495557914570  0.6376359696323701  0.4780468883323509
  0.6791772937967538  0.7019066108527299  0.5684572610618451
  0.7053468120705206  0.6773639921094334  0.4786881736861835
  0.7120173701456797  0.7095747122484916  0.5238837237532886
  0.3541756482667922  0.6273654188703838  0.5198891191210666
  0.3210924683868292  0.6335321790018851  0.4749536025615884
  0.3461679040333895  0.6608397423852204  0.5642460387607225
  0.2807859822224734  0.6722214586186948  0.4744860091237890
  0.3057780190583399  0.6994398832332914  0.5638200225009006
  0.2729895376309636  0.7052324711442653  0.5189248269018181
  0.4954184841760910  0.4103975986533280  0.5207415123489296
  0.4176219998756772  0.4878352781397086  0.5238894342742125
  0.5719077819228081  0.4888247975290558  0.5253502900516502
  0.2952468682104553  0.5431051317564147  0.5373951081271925
  0.2944480686287498  0.4348522416837758  0.5374935898363582
  0.5501729797818596  0.2876089621773786  0.5142813568947783
  0.4420600810799620  0.2870840890917403  0.5126670731644544
  0.6963979769933670  0.4380049045563224  0.5345191798128255
  0.6936846067971385  0.5460519974066970  0.5358408266529255
  0.5476271910597795  0.6924367442358275  0.5024049011175439
  0.4391075961868239  0.6916500973652190  0.5009652256045386
  0.3743668059330866  0.3196358551276547  0.6015089024750048
  0.3279692775350943  0.3687713417973111  0.4432425762393308
  0.3039323617481449  0.2494729647598821  0.6005822100735070
  0.2577387719566294  0.2983781059782031  0.4417787252126387
  0.2454447453524264  0.2383943755735304  0.5205350995445024
  0.6569240315037329  0.3642451795118190  0.6069453047486961
  0.6237389513713064  0.3274407815142494  0.4421092610851985
  0.7279947909144135  0.2948054401332986  0.6083140479502983
  0.6944330992283735  0.2576303353142417  0.4432903639576095
  0.7470040428654400  0.2410312132389653  0.5264574977157507
  0.6142417998447119  0.6561635281105082  0.6026326295315251
  0.6608190170919206  0.6124908533220794  0.4427376993294426
  0.6842042749877608  0.7268379183446241  0.6039279491840558
  0.7307451558897057  0.6832442452601627  0.4436717541329310
  0.7427320817360864  0.7405736931051572  0.5243617704089066
  0.3271382416808207  0.6077079936141887  0.4402760346778558
  0.3716665611591112  0.6561607386624558  0.5993731108707766
  0.2554518098354539  0.6766600139012321  0.4392189621332065
  0.2998540584041843  0.7249729190269221  0.5987204733496315
  0.2414506038198365  0.7353978851900533  0.5185551864907091
  0.4947975063213242  0.4859559231505327  0.5224322000675627
  0.4940602394262791  0.5715081593520942  0.5193382877206263
 
  0.00000000E+00  0.00000000E+00  0.00000000E+00
  0.00000000E+00  0.00000000E+00  0.00000000E+00
  0.00000000E+00  0.00000000E+00  0.00000000E+00
  0.00000000E+00  0.00000000E+00  0.00000000E+00
  0.00000000E+00  0.00000000E+00  0.00000000E+00
  0.00000000E+00  0.00000000E+00  0.00000000E+00
  0.00000000E+00  0.00000000E+00  0.00000000E+00
  0.00000000E+00  0.00000000E+00  0.00000000E+00
  0.00000000E+00  0.00000000E+00  0.00000000E+00
  0.00000000E+00  0.00000000E+00  0.00000000E+00
  0.00000000E+00  0.00000000E+00  0.00000000E+00
  0.00000000E+00  0.00000000E+00  0.00000000E+00
  0.00000000E+00  0.00000000E+00  0.00000000E+00
  0.00000000E+00  0.00000000E+00  0.00000000E+00
  0.00000000E+00  0.00000000E+00  0.00000000E+00
  0.00000000E+00  0.00000000E+00  0.00000000E+00
  0.00000000E+00  0.00000000E+00  0.00000000E+00
  0.00000000E+00  0.00000000E+00  0.00000000E+00
  0.00000000E+00  0.00000000E+00  0.00000000E+00
  0.00000000E+00  0.00000000E+00  0.00000000E+00
  0.00000000E+00  0.00000000E+00  0.00000000E+00
  0.00000000E+00  0.00000000E+00  0.00000000E+00
  0.00000000E+00  0.00000000E+00  0.00000000E+00
  0.00000000E+00  0.00000000E+00  0.00000000E+00
  0.00000000E+00  0.00000000E+00  0.00000000E+00
  0.00000000E+00  0.00000000E+00  0.00000000E+00
  0.00000000E+00  0.00000000E+00  0.00000000E+00
  0.00000000E+00  0.00000000E+00  0.00000000E+00
  0.00000000E+00  0.00000000E+00  0.00000000E+00
  0.00000000E+00  0.00000000E+00  0.00000000E+00
  0.00000000E+00  0.00000000E+00  0.00000000E+00
  0.00000000E+00  0.00000000E+00  0.00000000E+00
  0.00000000E+00  0.00000000E+00  0.00000000E+00
  0.00000000E+00  0.00000000E+00  0.00000000E+00
  0.00000000E+00  0.00000000E+00  0.00000000E+00
  0.00000000E+00  0.00000000E+00  0.00000000E+00
  0.00000000E+00  0.00000000E+00  0.00000000E+00
  0.00000000E+00  0.00000000E+00  0.00000000E+00
  0.00000000E+00  0.00000000E+00  0.00000000E+00
  0.00000000E+00  0.00000000E+00  0.00000000E+00
  0.00000000E+00  0.00000000E+00  0.00000000E+00
  0.00000000E+00  0.00000000E+00  0.00000000E+00
  0.00000000E+00  0.00000000E+00  0.00000000E+00
  0.00000000E+00  0.00000000E+00  0.00000000E+00
  0.00000000E+00  0.00000000E+00  0.00000000E+00
  0.00000000E+00  0.00000000E+00  0.00000000E+00
  0.00000000E+00  0.00000000E+00  0.00000000E+00
  0.00000000E+00  0.00000000E+00  0.00000000E+00
  0.00000000E+00  0.00000000E+00  0.00000000E+00
  0.00000000E+00  0.00000000E+00  0.00000000E+00
  0.00000000E+00  0.00000000E+00  0.00000000E+00
  0.00000000E+00  0.00000000E+00  0.00000000E+00
  0.00000000E+00  0.00000000E+00  0.00000000E+00
  0.00000000E+00  0.00000000E+00  0.00000000E+00
  0.00000000E+00  0.00000000E+00  0.00000000E+00
  0.00000000E+00  0.00000000E+00  0.00000000E+00
  0.00000000E+00  0.00000000E+00  0.00000000E+00
  0.00000000E+00  0.00000000E+00  0.00000000E+00
  0.00000000E+00  0.00000000E+00  0.00000000E+00
  0.00000000E+00  0.00000000E+00  0.00000000E+00
  0.00000000E+00  0.00000000E+00  0.00000000E+00
  0.00000000E+00  0.00000000E+00  0.00000000E+00
  0.00000000E+00  0.00000000E+00  0.00000000E+00
  0.00000000E+00  0.00000000E+00  0.00000000E+00
  0.00000000E+00  0.00000000E+00  0.00000000E+00
  0.00000000E+00  0.00000000E+00  0.00000000E+00
  0.00000000E+00  0.00000000E+00  0.00000000E+00
  0.00000000E+00  0.00000000E+00  0.00000000E+00
  0.00000000E+00  0.00000000E+00  0.00000000E+00
  0.00000000E+00  0.00000000E+00  0.00000000E+00
  0.00000000E+00  0.00000000E+00  0.00000000E+00
  0.00000000E+00  0.00000000E+00  0.00000000E+00
  0.00000000E+00  0.00000000E+00  0.00000000E+00
  0.00000000E+00  0.00000000E+00  0.00000000E+00
  0.00000000E+00  0.00000000E+00  0.00000000E+00
  0.00000000E+00  0.00000000E+00  0.00000000E+00
  0.00000000E+00  0.00000000E+00  0.00000000E+00
