# Supplementary material for: Theoretical study of the effect of coordination environment on the activity of metal macrocyclic complexes as electrocatalysts for oxygen reduction
Source: iScience. 2022 Jun 8;25(7):104557. doi: 10.1016/j.isci.2022.104557 (PMC9234223; doi:10.1016/j.isci.2022.104557)
Supplement: Data S1. CONTCAR files of all the studied macrocyclic complexes [file mmc2.zip › All-CONTCAR/CONTCAR/Co-PP-CONTCAR]

Co                                      
   1.00000000000000     
    25.0000000000000000    0.0000000000000000    0.0000000000000000
     0.0000000000000000   25.0000000000000000    0.0000000000000000
     0.0000000000000000    0.0000000000000000   25.0000000000000000
   C    N    H    Co
    44     4    28     1
Direct
  0.3268243338803118  0.5151633938289050  0.5288741871434338
  0.3815270183939790  0.5322930925168248  0.5238063283378170
  0.3822343584191674  0.4444803640430085  0.5243844660179515
  0.3272640236412167  0.4607650539531686  0.5291425704160261
  0.3980582860358503  0.3910852848990550  0.5222168241042542
  0.4516982315115702  0.3760353436269471  0.5202807588104820
  0.5395602461866246  0.3767332449477850  0.5207822226112143
  0.5232483012533403  0.3215619640490805  0.5189291590477562
  0.4688674203441835  0.3211555681334756  0.5180220428674002
  0.5929313379737513  0.3926569471095138  0.5235715843242750
  0.6079307518054607  0.4463101762263180  0.5259942757902807
  0.6627586544455096  0.4635784823303362  0.5289915792723833
  0.6622114572140543  0.5179670844609471  0.5294565468331642
  0.6071329741609311  0.5341602263390463  0.5256235841442458
  0.5912680373157241  0.5874934201132720  0.5222679194713914
  0.5376735151651917  0.6023376438003650  0.5183888283181829
  0.5205913009414569  0.6569179195843035  0.5119806257075696
  0.4661882062555007  0.6564510065168332  0.5111916918894542
  0.3964840406203107  0.5858831384250442  0.5202147583933344
  0.4498804782507548  0.6016077307404643  0.5172175553637229
  0.3560607540753386  0.3485862894256206  0.5219314734511643
  0.3492142183599803  0.3144454497642054  0.5660349207381047
  0.3225003271106866  0.3418605225815621  0.4773670690313355
  0.3099216302613533  0.2747122028609495  0.5655882487940281
  0.2833173289520182  0.3020349283296785  0.4768376190304718
  0.2768585502508966  0.2683576381078052  0.5209704408926408
  0.6354801697041872  0.3507562175950088  0.5244518740203215
  0.6663098212246099  0.3422821224898515  0.5706653167838051
  0.6455726854714149  0.3188907626957293  0.4792636371904220
  0.7061496187007301  0.3031201126682097  0.5716675096959004
  0.6853414187652136  0.2796419806306880  0.4802810143334207
  0.7157902644504389  0.2716621038942344  0.5264870760708580
  0.6329857406407954  0.6302552788321072  0.5227827278726730
  0.6379244082298721  0.6647785355071545  0.5668262122865408
  0.6680137066528298  0.6369406917877809  0.4793586470351535
  0.6769013538204645  0.7048070977916646  0.5675153551410737
  0.7068734962092453  0.6770801530258425  0.4799472656002901
  0.7114583527097387  0.7111269784519823  0.5240471262194615
  0.3539132253542526  0.6277770761786580  0.5196913041495014
  0.3190523909595071  0.6327501466513171  0.4758975844808479
  0.3477654603193132  0.6630250354956787  0.5630204133191783
  0.2792384045695790  0.6719410227622165  0.4753975302496775
  0.3077948158438240  0.7020588377720186  0.5626295052173558
  0.2734410158811330  0.7066924907978804  0.5187886886697061
  0.4953597887801540  0.4103842093038388  0.5213295439535180
  0.4158589213312038  0.4886415067833523  0.5222678113839609
  0.4940303063695477  0.5680363629483846  0.5203461369888237
  0.5735521755476538  0.4899198673341283  0.5242657038835005
  0.2927617286246275  0.5418519454076249  0.5320886697644226
  0.2936421687472799  0.4335744195522221  0.5326580593745834
  0.5503476212937823  0.2876849345535061  0.5186920350937464
  0.4422717861087881  0.2869077037996630  0.5163739319634669
  0.6970575696482043  0.4370516961668673  0.5303138511132942
  0.6959092615193504  0.5451974485053813  0.5317100982808057
  0.5473464847131736  0.6908500440416059  0.5080792761175960
  0.4389639048796645  0.6899027635910053  0.5065671775605894
  0.3748554940777616  0.3194201859623122  0.6010241393823095
  0.3275331853016070  0.3680156280733571  0.4427736638318248
  0.3050765218917590  0.2486891057626556  0.6003164411511240
  0.2578231800567667  0.2972518608401089  0.4417120982196738
  0.2462505874558441  0.2372555783591784  0.5205542107965156
  0.6587149170061459  0.3666555730668976  0.6060838631442613
  0.6220257027662308  0.3252103736032873  0.4430379857023476
  0.7297064140608747  0.2971742784267004  0.6079513848567096
  0.6926103764797106  0.2552910031053870  0.4447701431018812
  0.7468751867360933  0.2410492219995427  0.5272779495592924
  0.6110434851897868  0.6598416532527651  0.6008648109266961
  0.6643713671812838  0.6105206009057037  0.4448013927322913
  0.6803067948128526  0.7310997932949234  0.6021947652966184
  0.7335896319011557  0.6818325558377893  0.4457428011866162
  0.7418812362323455  0.7424205820072247  0.5245526519582463
  0.3235506215703272  0.6057103662525463  0.4419215253948539
  0.3744381121065536  0.6593942030596212  0.5973858626642207
  0.2526891854886160  0.6753508644192863  0.4409079522513876
  0.3034401856803783  0.7289167766993845  0.5967637276285217
  0.2422600226527268  0.7372223133872229  0.5184461267988483
  0.4947038914554863  0.4892437979540162  0.5220580447991738
 
  0.00000000E+00  0.00000000E+00  0.00000000E+00
  0.00000000E+00  0.00000000E+00  0.00000000E+00
  0.00000000E+00  0.00000000E+00  0.00000000E+00
  0.00000000E+00  0.00000000E+00  0.00000000E+00
  0.00000000E+00  0.00000000E+00  0.00000000E+00
  0.00000000E+00  0.00000000E+00  0.00000000E+00
  0.00000000E+00  0.00000000E+00  0.00000000E+00
  0.00000000E+00  0.00000000E+00  0.00000000E+00
  0.00000000E+00  0.00000000E+00  0.00000000E+00
  0.00000000E+00  0.00000000E+00  0.00000000E+00
  0.00000000E+00  0.00000000E+00  0.00000000E+00
  0.00000000E+00  0.00000000E+00  0.00000000E+00
  0.00000000E+00  0.00000000E+00  0.00000000E+00
  0.00000000E+00  0.00000000E+00  0.00000000E+00
  0.00000000E+00  0.00000000E+00  0.00000000E+00
  0.00000000E+00  0.00000000E+00  0.00000000E+00
  0.00000000E+00  0.00000000E+00  0.00000000E+00
  0.00000000E+00  0.00000000E+00  0.00000000E+00
  0.00000000E+00  0.00000000E+00  0.00000000E+00
  0.00000000E+00  0.00000000E+00  0.00000000E+00
  0.00000000E+00  0.00000000E+00  0.00000000E+00
  0.00000000E+00  0.00000000E+00  0.00000000E+00
  0.00000000E+00  0.00000000E+00  0.00000000E+00
  0.00000000E+00  0.00000000E+00  0.00000000E+00
  0.00000000E+00  0.00000000E+00  0.00000000E+00
  0.00000000E+00  0.00000000E+00  0.00000000E+00
  0.00000000E+00  0.00000000E+00  0.00000000E+00
  0.00000000E+00  0.00000000E+00  0.00000000E+00
  0.00000000E+00  0.00000000E+00  0.00000000E+00
  0.00000000E+00  0.00000000E+00  0.00000000E+00
  0.00000000E+00  0.00000000E+00  0.00000000E+00
  0.00000000E+00  0.00000000E+00  0.00000000E+00
  0.00000000E+00  0.00000000E+00  0.00000000E+00
  0.00000000E+00  0.00000000E+00  0.00000000E+00
  0.00000000E+00  0.00000000E+00  0.00000000E+00
  0.00000000E+00  0.00000000E+00  0.00000000E+00
  0.00000000E+00  0.00000000E+00  0.00000000E+00
  0.00000000E+00  0.00000000E+00  0.00000000E+00
  0.00000000E+00  0.00000000E+00  0.00000000E+00
  0.00000000E+00  0.00000000E+00  0.00000000E+00
  0.00000000E+00  0.00000000E+00  0.00000000E+00
  0.00000000E+00  0.00000000E+00  0.00000000E+00
  0.00000000E+00  0.00000000E+00  0.00000000E+00
  0.00000000E+00  0.00000000E+00  0.00000000E+00
  0.00000000E+00  0.00000000E+00  0.00000000E+00
  0.00000000E+00  0.00000000E+00  0.00000000E+00
  0.00000000E+00  0.00000000E+00  0.00000000E+00
  0.00000000E+00  0.00000000E+00  0.00000000E+00
  0.00000000E+00  0.00000000E+00  0.00000000E+00
  0.00000000E+00  0.00000000E+00  0.00000000E+00
  0.00000000E+00  0.00000000E+00  0.00000000E+00
  0.00000000E+00  0.00000000E+00  0.00000000E+00
  0.00000000E+00  0.00000000E+00  0.00000000E+00
  0.00000000E+00  0.00000000E+00  0.00000000E+00
  0.00000000E+00  0.00000000E+00  0.00000000E+00
  0.00000000E+00  0.00000000E+00  0.00000000E+00
  0.00000000E+00  0.00000000E+00  0.00000000E+00
  0.00000000E+00  0.00000000E+00  0.00000000E+00
  0.00000000E+00  0.00000000E+00  0.00000000E+00
  0.00000000E+00  0.00000000E+00  0.00000000E+00
  0.00000000E+00  0.00000000E+00  0.00000000E+00
  0.00000000E+00  0.00000000E+00  0.00000000E+00
  0.00000000E+00  0.00000000E+00  0.00000000E+00
  0.00000000E+00  0.00000000E+00  0.00000000E+00
  0.00000000E+00  0.00000000E+00  0.00000000E+00
  0.00000000E+00  0.00000000E+00  0.00000000E+00
  0.00000000E+00  0.00000000E+00  0.00000000E+00
  0.00000000E+00  0.00000000E+00  0.00000000E+00
  0.00000000E+00  0.00000000E+00  0.00000000E+00
  0.00000000E+00  0.00000000E+00  0.00000000E+00
  0.00000000E+00  0.00000000E+00  0.00000000E+00
  0.00000000E+00  0.00000000E+00  0.00000000E+00
  0.00000000E+00  0.00000000E+00  0.00000000E+00
  0.00000000E+00  0.00000000E+00  0.00000000E+00
  0.00000000E+00  0.00000000E+00  0.00000000E+00
  0.00000000E+00  0.00000000E+00  0.00000000E+00
  0.00000000E+00  0.00000000E+00  0.00000000E+00
