# Supplementary material for: Theoretical study of the effect of coordination environment on the activity of metal macrocyclic complexes as electrocatalysts for oxygen reduction
Source: iScience. 2022 Jun 8;25(7):104557. doi: 10.1016/j.isci.2022.104557 (PMC9234223; doi:10.1016/j.isci.2022.104557)
Supplement: Data S1. CONTCAR files of all the studied macrocyclic complexes [file mmc2.zip › All-CONTCAR/CONTCAR/Co-R=Br-CONTCAR]

Co-8Br                                  
   1.00000000000000     
    25.0000000000000000    0.0000000000000000    0.0000000000000000
     0.0000000000000000   25.0000000000000000    0.0000000000000000
     0.0000000000000000    0.0000000000000000   25.0000000000000000
   C    N    H    Co   Br
    44     4    20     1     8
Direct
  0.3453735799053719  0.5453677594817098  0.5580689829834118
  0.3899215847934190  0.5619124771345333  0.5252996919468462
  0.3907308082478828  0.4725470580101321  0.5279664617886427
  0.3457461349038520  0.4902612421894759  0.5595645073697841
  0.4010650508240966  0.4212835057975860  0.5072587748474964
  0.4513132758270320  0.4097605391980287  0.4851756156670572
  0.5406842222879766  0.4105923467528533  0.4828821881756169
  0.5230817257214211  0.3626599754269397  0.4552806602978318
  0.4681888277606066  0.3622990174892897  0.4565248712922167
  0.5921667940022481  0.4232874769836771  0.5014160028197339
  0.6036684536587702  0.4750516067906194  0.5201516159487152
  0.6509166923526516  0.4936181322694831  0.5480684495675388
  0.6497878561788417  0.5485985740689011  0.5473351190956526
  0.6021477110380774  0.5644500541533128  0.5185277107915126
  0.5893281730803621  0.6147772169268292  0.4971338963551170
  0.5380448847687024  0.6240959676154840  0.4761281152008892
  0.5195421922065446  0.6691152098600813  0.4445884841726819
  0.4646142489223283  0.6678101883532406  0.4450155951874417
  0.3991729234131245  0.6117611987683507  0.5010390550463765
  0.4488495231433974  0.6223413050167311  0.4772370743408491
  0.3577264032026319  0.3804910521540527  0.5079632263059078
  0.3624952787546025  0.3334624735341735  0.5382394151753088
  0.3107300778034596  0.3891987294188919  0.4784700383407636
  0.3209778850864373  0.2962016343449951  0.5393597927409076
  0.2695429858307178  0.3515966723276687  0.4790323528400582
  0.2744190052713144  0.3051122677639310  0.5096940414698174
  0.6347896871223874  0.3817414884297910  0.5012048178247603
  0.6307686113845486  0.3365811708003726  0.5343101640480384
  0.6796754458931156  0.3872527057227894  0.4679426962549890
  0.6710678657415822  0.2980229962484214  0.5345112774325144
  0.7195598569057939  0.3482653054955716  0.4675500247693103
  0.7154676453138661  0.3036475796898116  0.5009936315418112
  0.6290872372631350  0.6590863151647712  0.4971525384863665
  0.6192577045096016  0.7055105435563461  0.5272271244321129
  0.6763050376615747  0.6557677171468539  0.4669720746263700
  0.6559522158266358  0.7475225778679853  0.5273196378881804
  0.7126248200806239  0.6980993883671611  0.4665121118823102
  0.7026205418537356  0.7440363436703435  0.4967630901538588
  0.3564356948670788  0.6530907155173532  0.5007187825423112
  0.3080138653928171  0.6437273841206292  0.4738826520268699
  0.3638976441861332  0.7020182968035844  0.5272186038678138
  0.2680861924839674  0.6826657118397257  0.4732132562813061
  0.3236867474238382  0.7406567545490917  0.5271220723874508
  0.2757531282186463  0.7311748525973594  0.4999481420604482
  0.4960964314650681  0.4411591894363280  0.4951989368322633
  0.4204286663067864  0.5170497504411524  0.5130197553244855
  0.4943006328777339  0.5929845831199281  0.4898496629104209
  0.5721235798096767  0.5189590046212934  0.5078036390982876
  0.3988006727086379  0.3264930710159330  0.5614417522790439
  0.3068500242573381  0.4255493455548257  0.4546163024092238
  0.3249171596655229  0.2600314841137147  0.5634764302238883
  0.2333960257801833  0.3587525327924013  0.4556526697678792
  0.2419548384217491  0.2759427216139747  0.5105546284886594
  0.5960510854528609  0.3321926775780492  0.5604085754079380
  0.6828864561111259  0.4221951904091111  0.4419791489091606
  0.6677271489525117  0.2633662258451576  0.5608303525217861
  0.7540212312886705  0.3528246560377198  0.4411561207814239
  0.7468424784327584  0.2733102833961233  0.5009352566989814
  0.5827152632236011  0.7083196990362262  0.5509482904787413
  0.6841173993049365  0.6199294128457731  0.4433235226536863
  0.6479344091127786  0.7832232520228756  0.5511208262568551
  0.7489308644518735  0.6952571249758114  0.4424827434651089
  0.7310811300155965  0.7771214754917234  0.4964791903471862
  0.3021034580317714  0.6058467402921847  0.4530079223916055
  0.4013479165664748  0.7093576461554241  0.5483809295068832
  0.2308244079167986  0.6750883113709102  0.4517799704444400
  0.3298816165726888  0.7783752914294250  0.5481603837580618
  0.2444171816880642  0.7615657017058839  0.4995574514065293
  0.4954804838439830  0.5174975867933214  0.5016204285567013
  0.5602880731559511  0.7162739185156899  0.4030645602817332
  0.4207753013214776  0.7125601600254899  0.4039286383239002
  0.6985082687360715  0.5920942102740036  0.5840030821189433
  0.7017932097305095  0.4533580195546926  0.5855198401190262
  0.4255715539985387  0.3124202715864219  0.4203537280699559
  0.5644397443026269  0.3132696956051984  0.4170134294342346
  0.2994828195575344  0.5883939020170611  0.5986691703882946
  0.3001543678231663  0.4489853709072638  0.6022982400696947
 
  0.00000000E+00  0.00000000E+00  0.00000000E+00
  0.00000000E+00  0.00000000E+00  0.00000000E+00
  0.00000000E+00  0.00000000E+00  0.00000000E+00
  0.00000000E+00  0.00000000E+00  0.00000000E+00
  0.00000000E+00  0.00000000E+00  0.00000000E+00
  0.00000000E+00  0.00000000E+00  0.00000000E+00
  0.00000000E+00  0.00000000E+00  0.00000000E+00
  0.00000000E+00  0.00000000E+00  0.00000000E+00
  0.00000000E+00  0.00000000E+00  0.00000000E+00
  0.00000000E+00  0.00000000E+00  0.00000000E+00
  0.00000000E+00  0.00000000E+00  0.00000000E+00
  0.00000000E+00  0.00000000E+00  0.00000000E+00
  0.00000000E+00  0.00000000E+00  0.00000000E+00
  0.00000000E+00  0.00000000E+00  0.00000000E+00
  0.00000000E+00  0.00000000E+00  0.00000000E+00
  0.00000000E+00  0.00000000E+00  0.00000000E+00
  0.00000000E+00  0.00000000E+00  0.00000000E+00
  0.00000000E+00  0.00000000E+00  0.00000000E+00
  0.00000000E+00  0.00000000E+00  0.00000000E+00
  0.00000000E+00  0.00000000E+00  0.00000000E+00
  0.00000000E+00  0.00000000E+00  0.00000000E+00
  0.00000000E+00  0.00000000E+00  0.00000000E+00
  0.00000000E+00  0.00000000E+00  0.00000000E+00
  0.00000000E+00  0.00000000E+00  0.00000000E+00
  0.00000000E+00  0.00000000E+00  0.00000000E+00
  0.00000000E+00  0.00000000E+00  0.00000000E+00
  0.00000000E+00  0.00000000E+00  0.00000000E+00
  0.00000000E+00  0.00000000E+00  0.00000000E+00
  0.00000000E+00  0.00000000E+00  0.00000000E+00
  0.00000000E+00  0.00000000E+00  0.00000000E+00
  0.00000000E+00  0.00000000E+00  0.00000000E+00
  0.00000000E+00  0.00000000E+00  0.00000000E+00
  0.00000000E+00  0.00000000E+00  0.00000000E+00
  0.00000000E+00  0.00000000E+00  0.00000000E+00
  0.00000000E+00  0.00000000E+00  0.00000000E+00
  0.00000000E+00  0.00000000E+00  0.00000000E+00
  0.00000000E+00  0.00000000E+00  0.00000000E+00
  0.00000000E+00  0.00000000E+00  0.00000000E+00
  0.00000000E+00  0.00000000E+00  0.00000000E+00
  0.00000000E+00  0.00000000E+00  0.00000000E+00
  0.00000000E+00  0.00000000E+00  0.00000000E+00
  0.00000000E+00  0.00000000E+00  0.00000000E+00
  0.00000000E+00  0.00000000E+00  0.00000000E+00
  0.00000000E+00  0.00000000E+00  0.00000000E+00
  0.00000000E+00  0.00000000E+00  0.00000000E+00
  0.00000000E+00  0.00000000E+00  0.00000000E+00
  0.00000000E+00  0.00000000E+00  0.00000000E+00
  0.00000000E+00  0.00000000E+00  0.00000000E+00
  0.00000000E+00  0.00000000E+00  0.00000000E+00
  0.00000000E+00  0.00000000E+00  0.00000000E+00
  0.00000000E+00  0.00000000E+00  0.00000000E+00
  0.00000000E+00  0.00000000E+00  0.00000000E+00
  0.00000000E+00  0.00000000E+00  0.00000000E+00
  0.00000000E+00  0.00000000E+00  0.00000000E+00
  0.00000000E+00  0.00000000E+00  0.00000000E+00
  0.00000000E+00  0.00000000E+00  0.00000000E+00
  0.00000000E+00  0.00000000E+00  0.00000000E+00
  0.00000000E+00  0.00000000E+00  0.00000000E+00
  0.00000000E+00  0.00000000E+00  0.00000000E+00
  0.00000000E+00  0.00000000E+00  0.00000000E+00
  0.00000000E+00  0.00000000E+00  0.00000000E+00
  0.00000000E+00  0.00000000E+00  0.00000000E+00
  0.00000000E+00  0.00000000E+00  0.00000000E+00
  0.00000000E+00  0.00000000E+00  0.00000000E+00
  0.00000000E+00  0.00000000E+00  0.00000000E+00
  0.00000000E+00  0.00000000E+00  0.00000000E+00
  0.00000000E+00  0.00000000E+00  0.00000000E+00
  0.00000000E+00  0.00000000E+00  0.00000000E+00
  0.00000000E+00  0.00000000E+00  0.00000000E+00
  0.00000000E+00  0.00000000E+00  0.00000000E+00
  0.00000000E+00  0.00000000E+00  0.00000000E+00
  0.00000000E+00  0.00000000E+00  0.00000000E+00
  0.00000000E+00  0.00000000E+00  0.00000000E+00
  0.00000000E+00  0.00000000E+00  0.00000000E+00
  0.00000000E+00  0.00000000E+00  0.00000000E+00
  0.00000000E+00  0.00000000E+00  0.00000000E+00
  0.00000000E+00  0.00000000E+00  0.00000000E+00
