# Supplementary material for: Theoretical study of the effect of coordination environment on the activity of metal macrocyclic complexes as electrocatalysts for oxygen reduction
Source: iScience. 2022 Jun 8;25(7):104557. doi: 10.1016/j.isci.2022.104557 (PMC9234223; doi:10.1016/j.isci.2022.104557)
Supplement: Data S1. CONTCAR files of all the studied macrocyclic complexes [file mmc2.zip › All-CONTCAR/CONTCAR/Co-R=CH3-CONTCAR]

Co-8CH3                                 
   1.00000000000000     
    25.0000000000000000    0.0000000000000000    0.0000000000000000
     0.0000000000000000   25.0000000000000000    0.0000000000000000
     0.0000000000000000    0.0000000000000000   25.0000000000000000
   C    N    H    Co
    52     4    44     1
Direct
  0.3496330555331040  0.5353226429596410  0.5594542438479746
  0.3969543598676143  0.5514496713214307  0.5302255095408782
  0.3960461602237397  0.4629068596486376  0.5300842955347014
  0.3487772733326145  0.4800569688582999  0.5588711507913880
  0.4072408151999488  0.4115711022143317  0.5099961064579964
  0.4581099438897436  0.3980704414559647  0.4907104287534775
  0.5466919515844655  0.3972318117218152  0.4911098392130797
  0.5294687587233607  0.3471823485965586  0.4668316667569284
  0.4744195843395967  0.3480485209798349  0.4658756169778990
  0.5983984686273847  0.4105543215048337  0.5085454488187851
  0.6119368114960518  0.4625626638121771  0.5248990760436815
  0.6620723107515410  0.4801177939075638  0.5486487175456163
  0.6618707315429203  0.5352202600636706  0.5471339015485661
  0.6118896408558602  0.5510957673520398  0.5220064299118211
  0.5983719806243993  0.6017203919943129  0.5018537015245653
  0.5466911650933397  0.6131697903125863  0.4829983882183954
  0.5290631363889805  0.6608452632797260  0.4547089212662903
  0.4739408584172176  0.6606102484288157  0.4560760953333346
  0.4083779508165195  0.6019631611304356  0.5084945092024936
  0.4583474905193409  0.6131284143449078  0.4855805240542739
  0.3628368115789667  0.3718128242962999  0.5079393017955395
  0.3621410181025793  0.3263549837035198  0.5408561908516609
  0.3199728269843610  0.3798960698808230  0.4724952822498137
  0.3197515582752560  0.2900313150621476  0.5385056967839443
  0.2777402364702174  0.3434755877678841  0.4698062574318210
  0.2774480530225026  0.2984052928050683  0.5028998564393390
  0.6403448865525424  0.3679861356550669  0.5098314863604064
  0.6402158384189671  0.3290437174834335  0.5502689965297354
  0.6807416909097662  0.3660463942537086  0.4708866822235451
  0.6796832296123374  0.2895523216124986  0.5521252917992506
  0.7199025482375797  0.3262201813267249  0.4722679671140064
  0.7196513627362825  0.2879726646459713  0.5130617796188940
  0.6385917317892813  0.6457861164319945  0.5022626965450551
  0.6320076004560667  0.6891616776191017  0.5373832594923400
  0.6830789671184756  0.6455569607337938  0.4680151638588407
  0.6692137540306575  0.7307677871554151  0.5388450161763316
  0.7200961556652395  0.6874002707053085  0.4690201940486123
  0.7134103439001018  0.7300369497036007  0.5045852349453123
  0.3668037826603849  0.6446085679173249  0.5100019509682610
  0.3188660872759325  0.6392312240664514  0.4812087118532773
  0.3746902847323836  0.6911459741586308  0.5405149801392495
  0.2798559632794561  0.6791456959072877  0.4829105258570794
  0.3355977411200756  0.7309600743831751  0.5425057833817896
  0.2880032313362565  0.7250867171119258  0.5137383807223463
  0.5628895879505906  0.7009402506235595  0.4258220048842427
  0.4381325106427260  0.6999391835641283  0.4284495036110134
  0.7046205305753493  0.5705158390952404  0.5699110225232228
  0.7052793048884126  0.4464285354452739  0.5728943852351822
  0.4397444993102068  0.3059911021123072  0.4408919366286413
  0.5636243541927251  0.3036046575827182  0.4439884882652200
  0.3103595668974802  0.5702677630547776  0.5882645628666556
  0.3080109884943756  0.4458962926032148  0.5863853351624556
  0.5027675581774231  0.4296001987677920  0.5006006963789621
  0.4277283996916827  0.5067684417680276  0.5180952479946431
  0.5029954245063444  0.5818484558427818  0.4960857571993063
  0.5799897493082186  0.5064735149748434  0.5138154718280989
  0.3950590362548439  0.3198208000518704  0.5688029463150736
  0.3202734674604317  0.4151129978759726  0.4466675497282854
  0.3197443158903791  0.2549953462326209  0.5645545659217058
  0.2449581449350966  0.3503112162898379  0.4417750649899524
  0.2443589209145931  0.2699850556647539  0.5009487407405090
  0.6089145745923098  0.3302499087783635  0.5807061607277857
  0.6811041696083543  0.3959938224615839  0.4390927897540693
  0.6792301632534867  0.2599768549730300  0.5842397417453595
  0.7507754953938200  0.3250876038685112  0.4414124306257993
  0.7504224755939521  0.2570498186939852  0.5143933805067222
  0.5974211550442974  0.6896209464426193  0.5640394574336892
  0.6883215571580725  0.6123161497853242  0.4401735151463897
  0.6636117700472975  0.7638676327611118  0.5667747840949084
  0.7543319015798126  0.6867683333944377  0.4419140163150670
  0.7424901093420478  0.7625667416664156  0.5056457588562113
  0.3126085150591462  0.6033679689794150  0.4570886429523271
  0.4117898956863356  0.6956238612739496  0.5631028617538676
  0.2428863053446694  0.6742967576891207  0.4601919982992654
  0.3422589216832387  0.7667270317950537  0.5666504369048194
  0.2574331397305728  0.7561928586189847  0.5152540197423571
  0.4273165408233752  0.7340745920212828  0.4540654576594109
  0.4005667977240890  0.6814990802706333  0.4153388272325780
  0.4582225291252960  0.7163136440070031  0.3929197153315780
  0.5980865853170360  0.6825036109959970  0.4071893905722483
  0.5778535933866059  0.7327403668681838  0.4523618466936259
  0.5395019757120068  0.7204928785452841  0.3941464761383421
  0.7342238551168511  0.5828849113043468  0.5397462686043302
  0.7265388577461397  0.5492521673057502  0.6015176113904905
  0.6882734856786414  0.6072769693379201  0.5873707765276834
  0.7304720564333841  0.4268259708062155  0.5426216794667793
  0.6890276817582812  0.4144699630443955  0.5982326158471858
  0.7317537340243840  0.4711398113153527  0.5977149443534031
  0.4613952523508723  0.2862272155189830  0.4081355897257544
  0.4027477344441679  0.3226250755858074  0.4242660561228681
  0.4279184255844541  0.2745449277418388  0.4693664204241676
  0.5956196462122101  0.3194251445456516  0.4183677382490843
  0.5392326334199045  0.2762381310679963  0.4198100030258656
  0.5832834107856311  0.2794742945737986  0.4750785903226569
  0.2958211428386325  0.5499881541415417  0.6244738878454061
  0.2750359210074918  0.5797350029675171  0.5637311311187493
  0.3280006368799814  0.6084875185602749  0.6004713013934118
  0.3261725054915506  0.4110707380517358  0.6060004375909059
  0.2776208515299941  0.4303107103068017  0.5586215608720401
  0.2868104312948005  0.4692152740980752  0.6170139665117892
  0.5031690830125224  0.5061838330112182  0.5072135613192557
 
  0.00000000E+00  0.00000000E+00  0.00000000E+00
  0.00000000E+00  0.00000000E+00  0.00000000E+00
  0.00000000E+00  0.00000000E+00  0.00000000E+00
  0.00000000E+00  0.00000000E+00  0.00000000E+00
  0.00000000E+00  0.00000000E+00  0.00000000E+00
  0.00000000E+00  0.00000000E+00  0.00000000E+00
  0.00000000E+00  0.00000000E+00  0.00000000E+00
  0.00000000E+00  0.00000000E+00  0.00000000E+00
  0.00000000E+00  0.00000000E+00  0.00000000E+00
  0.00000000E+00  0.00000000E+00  0.00000000E+00
  0.00000000E+00  0.00000000E+00  0.00000000E+00
  0.00000000E+00  0.00000000E+00  0.00000000E+00
  0.00000000E+00  0.00000000E+00  0.00000000E+00
  0.00000000E+00  0.00000000E+00  0.00000000E+00
  0.00000000E+00  0.00000000E+00  0.00000000E+00
  0.00000000E+00  0.00000000E+00  0.00000000E+00
  0.00000000E+00  0.00000000E+00  0.00000000E+00
  0.00000000E+00  0.00000000E+00  0.00000000E+00
  0.00000000E+00  0.00000000E+00  0.00000000E+00
  0.00000000E+00  0.00000000E+00  0.00000000E+00
  0.00000000E+00  0.00000000E+00  0.00000000E+00
  0.00000000E+00  0.00000000E+00  0.00000000E+00
  0.00000000E+00  0.00000000E+00  0.00000000E+00
  0.00000000E+00  0.00000000E+00  0.00000000E+00
  0.00000000E+00  0.00000000E+00  0.00000000E+00
  0.00000000E+00  0.00000000E+00  0.00000000E+00
  0.00000000E+00  0.00000000E+00  0.00000000E+00
  0.00000000E+00  0.00000000E+00  0.00000000E+00
  0.00000000E+00  0.00000000E+00  0.00000000E+00
  0.00000000E+00  0.00000000E+00  0.00000000E+00
  0.00000000E+00  0.00000000E+00  0.00000000E+00
  0.00000000E+00  0.00000000E+00  0.00000000E+00
  0.00000000E+00  0.00000000E+00  0.00000000E+00
  0.00000000E+00  0.00000000E+00  0.00000000E+00
  0.00000000E+00  0.00000000E+00  0.00000000E+00
  0.00000000E+00  0.00000000E+00  0.00000000E+00
  0.00000000E+00  0.00000000E+00  0.00000000E+00
  0.00000000E+00  0.00000000E+00  0.00000000E+00
  0.00000000E+00  0.00000000E+00  0.00000000E+00
  0.00000000E+00  0.00000000E+00  0.00000000E+00
  0.00000000E+00  0.00000000E+00  0.00000000E+00
  0.00000000E+00  0.00000000E+00  0.00000000E+00
  0.00000000E+00  0.00000000E+00  0.00000000E+00
  0.00000000E+00  0.00000000E+00  0.00000000E+00
  0.00000000E+00  0.00000000E+00  0.00000000E+00
  0.00000000E+00  0.00000000E+00  0.00000000E+00
  0.00000000E+00  0.00000000E+00  0.00000000E+00
  0.00000000E+00  0.00000000E+00  0.00000000E+00
  0.00000000E+00  0.00000000E+00  0.00000000E+00
  0.00000000E+00  0.00000000E+00  0.00000000E+00
  0.00000000E+00  0.00000000E+00  0.00000000E+00
  0.00000000E+00  0.00000000E+00  0.00000000E+00
  0.00000000E+00  0.00000000E+00  0.00000000E+00
  0.00000000E+00  0.00000000E+00  0.00000000E+00
  0.00000000E+00  0.00000000E+00  0.00000000E+00
  0.00000000E+00  0.00000000E+00  0.00000000E+00
  0.00000000E+00  0.00000000E+00  0.00000000E+00
  0.00000000E+00  0.00000000E+00  0.00000000E+00
  0.00000000E+00  0.00000000E+00  0.00000000E+00
  0.00000000E+00  0.00000000E+00  0.00000000E+00
  0.00000000E+00  0.00000000E+00  0.00000000E+00
  0.00000000E+00  0.00000000E+00  0.00000000E+00
  0.00000000E+00  0.00000000E+00  0.00000000E+00
  0.00000000E+00  0.00000000E+00  0.00000000E+00
  0.00000000E+00  0.00000000E+00  0.00000000E+00
  0.00000000E+00  0.00000000E+00  0.00000000E+00
  0.00000000E+00  0.00000000E+00  0.00000000E+00
  0.00000000E+00  0.00000000E+00  0.00000000E+00
  0.00000000E+00  0.00000000E+00  0.00000000E+00
  0.00000000E+00  0.00000000E+00  0.00000000E+00
  0.00000000E+00  0.00000000E+00  0.00000000E+00
  0.00000000E+00  0.00000000E+00  0.00000000E+00
  0.00000000E+00  0.00000000E+00  0.00000000E+00
  0.00000000E+00  0.00000000E+00  0.00000000E+00
  0.00000000E+00  0.00000000E+00  0.00000000E+00
  0.00000000E+00  0.00000000E+00  0.00000000E+00
  0.00000000E+00  0.00000000E+00  0.00000000E+00
  0.00000000E+00  0.00000000E+00  0.00000000E+00
  0.00000000E+00  0.00000000E+00  0.00000000E+00
  0.00000000E+00  0.00000000E+00  0.00000000E+00
  0.00000000E+00  0.00000000E+00  0.00000000E+00
  0.00000000E+00  0.00000000E+00  0.00000000E+00
  0.00000000E+00  0.00000000E+00  0.00000000E+00
  0.00000000E+00  0.00000000E+00  0.00000000E+00
  0.00000000E+00  0.00000000E+00  0.00000000E+00
  0.00000000E+00  0.00000000E+00  0.00000000E+00
  0.00000000E+00  0.00000000E+00  0.00000000E+00
  0.00000000E+00  0.00000000E+00  0.00000000E+00
  0.00000000E+00  0.00000000E+00  0.00000000E+00
  0.00000000E+00  0.00000000E+00  0.00000000E+00
  0.00000000E+00  0.00000000E+00  0.00000000E+00
  0.00000000E+00  0.00000000E+00  0.00000000E+00
  0.00000000E+00  0.00000000E+00  0.00000000E+00
  0.00000000E+00  0.00000000E+00  0.00000000E+00
  0.00000000E+00  0.00000000E+00  0.00000000E+00
  0.00000000E+00  0.00000000E+00  0.00000000E+00
  0.00000000E+00  0.00000000E+00  0.00000000E+00
  0.00000000E+00  0.00000000E+00  0.00000000E+00
  0.00000000E+00  0.00000000E+00  0.00000000E+00
  0.00000000E+00  0.00000000E+00  0.00000000E+00
  0.00000000E+00  0.00000000E+00  0.00000000E+00
