# Supplementary material for: Theoretical study of the effect of coordination environment on the activity of metal macrocyclic complexes as electrocatalysts for oxygen reduction
Source: iScience. 2022 Jun 8;25(7):104557. doi: 10.1016/j.isci.2022.104557 (PMC9234223; doi:10.1016/j.isci.2022.104557)
Supplement: Data S1. CONTCAR files of all the studied macrocyclic complexes [file mmc2.zip › All-CONTCAR/CONTCAR/Co-R=Cl-CONTCAR]

Co-8Cl                                  
   1.00000000000000     
    25.0000000000000000    0.0000000000000000    0.0000000000000000
     0.0000000000000000   25.0000000000000000    0.0000000000000000
     0.0000000000000000    0.0000000000000000   25.0000000000000000
   C    N    H    Co   Cl
    44     4    20     1     8
Direct
  0.3547937566793243  0.5296037694797511  0.5564354154451916
  0.4016829357425736  0.5461244877645647  0.5270075703149374
  0.4015674748700349  0.4568394421981769  0.5285050361875923
  0.3546424871499224  0.4745340865110799  0.5572454837162514
  0.4125241205809733  0.4053868364843087  0.5089540506307203
  0.4633576505065056  0.3930772537394820  0.4888914831145131
  0.5526233715814558  0.3927868286160390  0.4883080508257380
  0.5350591005960789  0.3438302561356884  0.4626117771612837
  0.4801439222344194  0.3441495720908139  0.4627497475571862
  0.6042342028358082  0.4053063594009416  0.5063512351974193
  0.6164549475182325  0.4571587484231173  0.5239634936245358
  0.6650829636113860  0.4751694149215744  0.5498152039054625
  0.6647087646831429  0.5301241386920630  0.5486828086477797
  0.6160332648831066  0.5463872092444466  0.5218156629076905
  0.6036004406330168  0.5970187785809121  0.5011247854231679
  0.5521003321368138  0.6077702139029870  0.4816625974987952
  0.5342525588785563  0.6547297676082012  0.4527091634472524
  0.4793122758189164  0.6545375323024770  0.4536530945188570
  0.4124948771810453  0.5966042955771790  0.5050797843001803
  0.4629197543425221  0.6075134828915785  0.4832091089191827
  0.3694299228173719  0.3641890063804770  0.5092596962337586
  0.3726990228756674  0.3195025551307938  0.5430315860181407
  0.3247067198791087  0.3698521786532397  0.4758063322274199
  0.3319878052948863  0.2813623776291826  0.5434845250889191
  0.2842696017839475  0.3314037133154035  0.4758712261048471
  0.2877334961768059  0.2871116687690038  0.5098032090982783
  0.6464906079113906  0.3631932130821957  0.5065348193222466
  0.6435315028735682  0.3200582626641369  0.5423114887905077
  0.6896894322143188  0.3660367204665576  0.4708077760060658
  0.6831292075277798  0.2807377234527395  0.5425709807546975
  0.7289237989624830  0.3263576873466124  0.4706347514811607
  0.7258370443929905  0.2836810539288782  0.5066153377223601
  0.6449370553020926  0.6399988265217473  0.5002123566803721
  0.6399546706497183  0.6847997541318127  0.5336606471003581
  0.6892547197007338  0.6364010479529102  0.4659758414368616
  0.6786873729928082  0.7249611869808880  0.5331654603702154
  0.7276351407183457  0.6768986079732352  0.4649829014078922
  0.7225342535393433  0.7212160173611080  0.4986996380741500
  0.3701437458746106  0.6385543122517348  0.5048544068788402
  0.3243668372897355  0.6325712386935622  0.4729231560410559
  0.3754522972710495  0.6845995264922091  0.5364865637236523
  0.2848980800531990  0.6720035009752233  0.4723494874334703
  0.3356566080188652  0.7237120983368561  0.5364013107646588
  0.2903550543655197  0.7176204783095393  0.5042094321224958
  0.5082187534853507  0.4243067475933803  0.4988340932385055
  0.4324548716492159  0.5011933233943779  0.5157618580892059
  0.5078784900300937  0.5768699809198189  0.4944536781126492
  0.5850019571375644  0.5013501705641809  0.5123762460585618
  0.4072251513707614  0.3150301831143327  0.5693710389669604
  0.3220039964229023  0.4044459037563314  0.4493202802479475
  0.3348290137862379  0.2469952804927534  0.5702351496903392
  0.2498676099578817  0.3361179804436769  0.4494295223362739
  0.2559632786411244  0.2571893190896696  0.5100503969758121
  0.6101154714561351  0.3177084082174945  0.5703127854181289
  0.6921024097776401  0.3993553046031247  0.4426994766049271
  0.6805346224162460  0.2476092496674401  0.5708715301565397
  0.7620361616415704  0.3287659248928955  0.4422987264599006
  0.7566240939050052  0.2527625276487181  0.5066156531804024
  0.6056962135590471  0.6877656698598351  0.5605565516961645
  0.6932564156717601  0.6017554653111905  0.4397086169616821
  0.6745963987570125  0.7593578811980122  0.5597186547341192
  0.7616912595005944  0.6738159150025116  0.4378434746158419
  0.7526858255696385  0.7527810007114749  0.4981279644651263
  0.3201007573562952  0.5969342770406908  0.4480677192731929
  0.4108632798288856  0.6894035433553078  0.5615663159944549
  0.2497210040472314  0.6670536034903179  0.4469972531248214
  0.3401061631206584  0.7591638604884912  0.5614690675192346
  0.2593735747991439  0.7483504669989329  0.5039289608530779
  0.5081617851087389  0.5009552539340169  0.5054151166016265
  0.5718415407946901  0.6999635818642607  0.4184812716770959
  0.4401109806357454  0.6996396059648893  0.4210634367191098
  0.7119693408140279  0.5693034574533856  0.5780468172679963
  0.7129968618091580  0.4379249286392733  0.5806165486016016
  0.4414798453129335  0.2968887691413655  0.4326756092426940
  0.5727616731067228  0.2959046145898029  0.4324129019975097
  0.3093175232553142  0.4368782463607750  0.5912361018244969
  0.3096001833245207  0.5685443238318998  0.5891489360678878
 
  0.00000000E+00  0.00000000E+00  0.00000000E+00
  0.00000000E+00  0.00000000E+00  0.00000000E+00
  0.00000000E+00  0.00000000E+00  0.00000000E+00
  0.00000000E+00  0.00000000E+00  0.00000000E+00
  0.00000000E+00  0.00000000E+00  0.00000000E+00
  0.00000000E+00  0.00000000E+00  0.00000000E+00
  0.00000000E+00  0.00000000E+00  0.00000000E+00
  0.00000000E+00  0.00000000E+00  0.00000000E+00
  0.00000000E+00  0.00000000E+00  0.00000000E+00
  0.00000000E+00  0.00000000E+00  0.00000000E+00
  0.00000000E+00  0.00000000E+00  0.00000000E+00
  0.00000000E+00  0.00000000E+00  0.00000000E+00
  0.00000000E+00  0.00000000E+00  0.00000000E+00
  0.00000000E+00  0.00000000E+00  0.00000000E+00
  0.00000000E+00  0.00000000E+00  0.00000000E+00
  0.00000000E+00  0.00000000E+00  0.00000000E+00
  0.00000000E+00  0.00000000E+00  0.00000000E+00
  0.00000000E+00  0.00000000E+00  0.00000000E+00
  0.00000000E+00  0.00000000E+00  0.00000000E+00
  0.00000000E+00  0.00000000E+00  0.00000000E+00
  0.00000000E+00  0.00000000E+00  0.00000000E+00
  0.00000000E+00  0.00000000E+00  0.00000000E+00
  0.00000000E+00  0.00000000E+00  0.00000000E+00
  0.00000000E+00  0.00000000E+00  0.00000000E+00
  0.00000000E+00  0.00000000E+00  0.00000000E+00
  0.00000000E+00  0.00000000E+00  0.00000000E+00
  0.00000000E+00  0.00000000E+00  0.00000000E+00
  0.00000000E+00  0.00000000E+00  0.00000000E+00
  0.00000000E+00  0.00000000E+00  0.00000000E+00
  0.00000000E+00  0.00000000E+00  0.00000000E+00
  0.00000000E+00  0.00000000E+00  0.00000000E+00
  0.00000000E+00  0.00000000E+00  0.00000000E+00
  0.00000000E+00  0.00000000E+00  0.00000000E+00
  0.00000000E+00  0.00000000E+00  0.00000000E+00
  0.00000000E+00  0.00000000E+00  0.00000000E+00
  0.00000000E+00  0.00000000E+00  0.00000000E+00
  0.00000000E+00  0.00000000E+00  0.00000000E+00
  0.00000000E+00  0.00000000E+00  0.00000000E+00
  0.00000000E+00  0.00000000E+00  0.00000000E+00
  0.00000000E+00  0.00000000E+00  0.00000000E+00
  0.00000000E+00  0.00000000E+00  0.00000000E+00
  0.00000000E+00  0.00000000E+00  0.00000000E+00
  0.00000000E+00  0.00000000E+00  0.00000000E+00
  0.00000000E+00  0.00000000E+00  0.00000000E+00
  0.00000000E+00  0.00000000E+00  0.00000000E+00
  0.00000000E+00  0.00000000E+00  0.00000000E+00
  0.00000000E+00  0.00000000E+00  0.00000000E+00
  0.00000000E+00  0.00000000E+00  0.00000000E+00
  0.00000000E+00  0.00000000E+00  0.00000000E+00
  0.00000000E+00  0.00000000E+00  0.00000000E+00
  0.00000000E+00  0.00000000E+00  0.00000000E+00
  0.00000000E+00  0.00000000E+00  0.00000000E+00
  0.00000000E+00  0.00000000E+00  0.00000000E+00
  0.00000000E+00  0.00000000E+00  0.00000000E+00
  0.00000000E+00  0.00000000E+00  0.00000000E+00
  0.00000000E+00  0.00000000E+00  0.00000000E+00
  0.00000000E+00  0.00000000E+00  0.00000000E+00
  0.00000000E+00  0.00000000E+00  0.00000000E+00
  0.00000000E+00  0.00000000E+00  0.00000000E+00
  0.00000000E+00  0.00000000E+00  0.00000000E+00
  0.00000000E+00  0.00000000E+00  0.00000000E+00
  0.00000000E+00  0.00000000E+00  0.00000000E+00
  0.00000000E+00  0.00000000E+00  0.00000000E+00
  0.00000000E+00  0.00000000E+00  0.00000000E+00
  0.00000000E+00  0.00000000E+00  0.00000000E+00
  0.00000000E+00  0.00000000E+00  0.00000000E+00
  0.00000000E+00  0.00000000E+00  0.00000000E+00
  0.00000000E+00  0.00000000E+00  0.00000000E+00
  0.00000000E+00  0.00000000E+00  0.00000000E+00
  0.00000000E+00  0.00000000E+00  0.00000000E+00
  0.00000000E+00  0.00000000E+00  0.00000000E+00
  0.00000000E+00  0.00000000E+00  0.00000000E+00
  0.00000000E+00  0.00000000E+00  0.00000000E+00
  0.00000000E+00  0.00000000E+00  0.00000000E+00
  0.00000000E+00  0.00000000E+00  0.00000000E+00
  0.00000000E+00  0.00000000E+00  0.00000000E+00
  0.00000000E+00  0.00000000E+00  0.00000000E+00
