# Supplementary material for: Theoretical study of the effect of coordination environment on the activity of metal macrocyclic complexes as electrocatalysts for oxygen reduction
Source: iScience. 2022 Jun 8;25(7):104557. doi: 10.1016/j.isci.2022.104557 (PMC9234223; doi:10.1016/j.isci.2022.104557)
Supplement: Data S1. CONTCAR files of all the studied macrocyclic complexes [file mmc2.zip › All-CONTCAR/CONTCAR/Co-R=F-CONTCAR]

Co-8F                                   
   1.00000000000000     
    25.0000000000000000    0.0000000000000000    0.0000000000000000
     0.0000000000000000   25.0000000000000000    0.0000000000000000
     0.0000000000000000    0.0000000000000000   25.0000000000000000
   C    N    H    Co   F 
    44     4    20     1     8
Direct
  0.3345756848807932  0.5391816931586951  0.4928120561366002
  0.3874727553726303  0.5563396628945610  0.4776493454191229
  0.3880867597057555  0.4675627928443500  0.4803789019776306
  0.3348758478378111  0.4849545030878477  0.4942123146055217
  0.4023141526425347  0.4144057628021993  0.4716252834310438
  0.4551262825543117  0.4000347270151318  0.4612099456095052
  0.5439532733329892  0.4006460174279201  0.4584708625426555
  0.5267248901101115  0.3463694219608123  0.4493240744015804
  0.4725254095420188  0.3459954995512686  0.4509603637363581
  0.5971380206156542  0.4156727849908712  0.4655266678684964
  0.6112949501958654  0.4690499076307664  0.4729020374070328
  0.6651952331085360  0.4870957608513867  0.4827581734828776
  0.6646073833608885  0.5413204571163782  0.4820595706780620
  0.6103939906933528  0.5578827545579842  0.4713512547995170
  0.5953293263593851  0.6104746507670962  0.4609401511659598
  0.5421058921422285  0.6238598305442181  0.4513094084538497
  0.5240753984229094  0.6767828566447011  0.4372196258808966
  0.4698236482883799  0.6761419355078476  0.4376127402442997
  0.4008178559759102  0.6088541996667959  0.4647806254108623
  0.4532840612080370  0.6229529867407907  0.4524655027252669
  0.3597430768427378  0.3722403164513591  0.4724265528018190
  0.3489533230026541  0.3428584342124259  0.5189437033460758
  0.3300460561955161  0.3618055594302024  0.4260229052996379
  0.3090125876790248  0.3038316901477523  0.5189901351853179
  0.2903634014750543  0.3225298523021620  0.4260419767885749
  0.2796907969746599  0.2934887402258933  0.4725479820718471
  0.6399025866400903  0.3736558250102692  0.4654526042418797
  0.6534459373396831  0.3468158859949122  0.5127873026843609
  0.6670323350826109  0.3607995169220635  0.4180995250370017
  0.6934738142748407  0.3078901993456304  0.5127676851562635
  0.7068395837548042  0.3216339719873996  0.4180786307692003
  0.7202133815841288  0.2951134815081391  0.4653991060485351
  0.6368651308289485  0.6536458475113378  0.4607634265934244
  0.6460690657203446  0.6837101457966971  0.5071928334488283
  0.6668390017194538  0.6646358140588964  0.4146800777615889
  0.6846942771698067  0.7240302695701770  0.5075575698091794
  0.7052350134017900  0.7051851917898034  0.4150006778031163
  0.7143097380979196  0.7349108820299379  0.4614438723308481
  0.3581257571809047  0.6508770051964307  0.4646135085622644
  0.3250332195560844  0.6576945866554675  0.4198755852451627
  0.3506493622269306  0.6838610906642442  0.5093336911921267
  0.2852686072112471  0.6968980497831321  0.4198259018470669
  0.3106603539307011  0.7228165226476717  0.5093482791547803
  0.2778891211321008  0.7294833130214545  0.4645972681335832
  0.4994310257391718  0.4336210245278490  0.4634584047561509
  0.4207307033399924  0.5119746672982354  0.4729600297167053
  0.4981351989704494  0.5904668152847442  0.4579251541962586
  0.5776027683608315  0.5130439713971445  0.4682081098591584
  0.3717828268335209  0.3508597676229615  0.5552903176042364
  0.3384730330543154  0.3843901541161294  0.3896184418907165
  0.3007475617702290  0.2813709400846639  0.5554837725170686
  0.2677783560485129  0.3145545675402372  0.3895584465103943
  0.2485922095511093  0.2628683079729333  0.4725975584831322
  0.6327230535101269  0.3568437671390640  0.5498852213307192
  0.6566261047607422  0.3814853393518008  0.3810792186935835
  0.7038642970092740  0.2875526816891509  0.5499510061298659
  0.7274433514523877  0.3117885321861561  0.3808958963029629
  0.7513891666686598  0.2645791486296741  0.4653698529341773
  0.6229335089923916  0.6751508357780375  0.5432273254512942
  0.6598080189874739  0.6414616872685571  0.3783501588611975
  0.6916158530980927  0.7470301923437849  0.5440049220881845
  0.7281228124841843  0.7135892958004042  0.3787940292653064
  0.7443164092345970  0.7665919435201390  0.4616375766161814
  0.3307829132548777  0.6322960507387090  0.3848317470463816
  0.3761981554499978  0.6786784948538953  0.5443616750371358
  0.2599543256555065  0.7019605821665721  0.3846512373292179
  0.3050882134824424  0.7480233401472730  0.5445202118118256
  0.2467004971763693  0.7600098088845426  0.4646189245171705
  0.4989367281682049  0.5123112484882154  0.4655809598190612
  0.5547138255447261  0.7192547595206925  0.4254102557318120
  0.4380022675889595  0.7178410719029175  0.4261661278156480
  0.7071850869146653  0.5731133825795477  0.4897908283632987
  0.7084817519469996  0.4564973551821517  0.4913252042625401
  0.4414842789742858  0.3026568229214781  0.4445115447952117
  0.5579178130057290  0.3034917288236320  0.4408405922724565
  0.2924492995925964  0.5705183502388451  0.5040191118704672
  0.2930424390064479  0.4538028589747680  0.5069164288308895
 
  0.00000000E+00  0.00000000E+00  0.00000000E+00
  0.00000000E+00  0.00000000E+00  0.00000000E+00
  0.00000000E+00  0.00000000E+00  0.00000000E+00
  0.00000000E+00  0.00000000E+00  0.00000000E+00
  0.00000000E+00  0.00000000E+00  0.00000000E+00
  0.00000000E+00  0.00000000E+00  0.00000000E+00
  0.00000000E+00  0.00000000E+00  0.00000000E+00
  0.00000000E+00  0.00000000E+00  0.00000000E+00
  0.00000000E+00  0.00000000E+00  0.00000000E+00
  0.00000000E+00  0.00000000E+00  0.00000000E+00
  0.00000000E+00  0.00000000E+00  0.00000000E+00
  0.00000000E+00  0.00000000E+00  0.00000000E+00
  0.00000000E+00  0.00000000E+00  0.00000000E+00
  0.00000000E+00  0.00000000E+00  0.00000000E+00
  0.00000000E+00  0.00000000E+00  0.00000000E+00
  0.00000000E+00  0.00000000E+00  0.00000000E+00
  0.00000000E+00  0.00000000E+00  0.00000000E+00
  0.00000000E+00  0.00000000E+00  0.00000000E+00
  0.00000000E+00  0.00000000E+00  0.00000000E+00
  0.00000000E+00  0.00000000E+00  0.00000000E+00
  0.00000000E+00  0.00000000E+00  0.00000000E+00
  0.00000000E+00  0.00000000E+00  0.00000000E+00
  0.00000000E+00  0.00000000E+00  0.00000000E+00
  0.00000000E+00  0.00000000E+00  0.00000000E+00
  0.00000000E+00  0.00000000E+00  0.00000000E+00
  0.00000000E+00  0.00000000E+00  0.00000000E+00
  0.00000000E+00  0.00000000E+00  0.00000000E+00
  0.00000000E+00  0.00000000E+00  0.00000000E+00
  0.00000000E+00  0.00000000E+00  0.00000000E+00
  0.00000000E+00  0.00000000E+00  0.00000000E+00
  0.00000000E+00  0.00000000E+00  0.00000000E+00
  0.00000000E+00  0.00000000E+00  0.00000000E+00
  0.00000000E+00  0.00000000E+00  0.00000000E+00
  0.00000000E+00  0.00000000E+00  0.00000000E+00
  0.00000000E+00  0.00000000E+00  0.00000000E+00
  0.00000000E+00  0.00000000E+00  0.00000000E+00
  0.00000000E+00  0.00000000E+00  0.00000000E+00
  0.00000000E+00  0.00000000E+00  0.00000000E+00
  0.00000000E+00  0.00000000E+00  0.00000000E+00
  0.00000000E+00  0.00000000E+00  0.00000000E+00
  0.00000000E+00  0.00000000E+00  0.00000000E+00
  0.00000000E+00  0.00000000E+00  0.00000000E+00
  0.00000000E+00  0.00000000E+00  0.00000000E+00
  0.00000000E+00  0.00000000E+00  0.00000000E+00
  0.00000000E+00  0.00000000E+00  0.00000000E+00
  0.00000000E+00  0.00000000E+00  0.00000000E+00
  0.00000000E+00  0.00000000E+00  0.00000000E+00
  0.00000000E+00  0.00000000E+00  0.00000000E+00
  0.00000000E+00  0.00000000E+00  0.00000000E+00
  0.00000000E+00  0.00000000E+00  0.00000000E+00
  0.00000000E+00  0.00000000E+00  0.00000000E+00
  0.00000000E+00  0.00000000E+00  0.00000000E+00
  0.00000000E+00  0.00000000E+00  0.00000000E+00
  0.00000000E+00  0.00000000E+00  0.00000000E+00
  0.00000000E+00  0.00000000E+00  0.00000000E+00
  0.00000000E+00  0.00000000E+00  0.00000000E+00
  0.00000000E+00  0.00000000E+00  0.00000000E+00
  0.00000000E+00  0.00000000E+00  0.00000000E+00
  0.00000000E+00  0.00000000E+00  0.00000000E+00
  0.00000000E+00  0.00000000E+00  0.00000000E+00
  0.00000000E+00  0.00000000E+00  0.00000000E+00
  0.00000000E+00  0.00000000E+00  0.00000000E+00
  0.00000000E+00  0.00000000E+00  0.00000000E+00
  0.00000000E+00  0.00000000E+00  0.00000000E+00
  0.00000000E+00  0.00000000E+00  0.00000000E+00
  0.00000000E+00  0.00000000E+00  0.00000000E+00
  0.00000000E+00  0.00000000E+00  0.00000000E+00
  0.00000000E+00  0.00000000E+00  0.00000000E+00
  0.00000000E+00  0.00000000E+00  0.00000000E+00
  0.00000000E+00  0.00000000E+00  0.00000000E+00
  0.00000000E+00  0.00000000E+00  0.00000000E+00
  0.00000000E+00  0.00000000E+00  0.00000000E+00
  0.00000000E+00  0.00000000E+00  0.00000000E+00
  0.00000000E+00  0.00000000E+00  0.00000000E+00
  0.00000000E+00  0.00000000E+00  0.00000000E+00
  0.00000000E+00  0.00000000E+00  0.00000000E+00
  0.00000000E+00  0.00000000E+00  0.00000000E+00
