# Supplementary material for: Theoretical study of the effect of coordination environment on the activity of metal macrocyclic complexes as electrocatalysts for oxygen reduction
Source: iScience. 2022 Jun 8;25(7):104557. doi: 10.1016/j.isci.2022.104557 (PMC9234223; doi:10.1016/j.isci.2022.104557)
Supplement: Data S1. CONTCAR files of all the studied macrocyclic complexes [file mmc2.zip › All-CONTCAR/CONTCAR/Co-X=Cl-CONTCAR]

Co-Cl-Pp                                
   1.00000000000000     
    25.0000000000000000    0.0000000000000000    0.0000000000000000
     0.0000000000000000   25.0000000000000000    0.0000000000000000
     0.0000000000000000    0.0000000000000000   25.0000000000000000
   C    N    H    Cl   Co
    44     4    28     1     1
Direct
  0.5370082484402574  0.6641274499558275  0.5026847320993754
  0.5537742134259370  0.6092829716291445  0.4979459744648952
  0.4661393762883932  0.6090471155065392  0.4979235152691253
  0.4826136889735169  0.6639874426347250  0.5025740645548232
  0.4127717805702420  0.5933789312216946  0.4952035654994490
  0.3975865539294087  0.5398208328341334  0.4932357361136775
  0.3977689144053578  0.4521359885063071  0.4957859381156737
  0.3427481705604050  0.4686194231837560  0.4921080997362437
  0.3426870126236101  0.5229503995945517  0.4899134050726069
  0.4132968843326957  0.3988475541905055  0.5006657331032003
  0.4667917255001471  0.3835542850827178  0.5036229181060928
  0.4836867598792968  0.3287212491461745  0.5081836019806396
  0.5380648915984235  0.3289318094377290  0.5081624577164811
  0.5544841278977841  0.3838197724325456  0.5027181089467790
  0.6078165028779338  0.3994210250621605  0.4989559379200996
  0.6229049138870424  0.4528010006095857  0.4938644577628127
  0.6775439245245570  0.4694708320920988  0.4868552480447728
  0.6773357645374634  0.5238344534306003  0.4854214786908883
  0.6071967134519446  0.5939011962516950  0.4946046479657032
  0.6225904796279731  0.5404444940946855  0.4916967335688474
  0.3703774559174671  0.6354255441491344  0.4941505307466463
  0.3362783442111767  0.6429533570154717  0.5381484077744674
  0.3637720861940389  0.6681248403526473  0.4489415380810721
  0.2965806793709729  0.6822500841158815  0.5369438993295446
  0.3239175758874828  0.7072517115350496  0.4476966672702263
  0.2902528473035831  0.7144698395017108  0.4917199328467993
  0.3711743982079512  0.3565453890170790  0.5023035165634449
  0.3606810262602738  0.3283829659274146  0.5497483561882038
  0.3413759604180727  0.3440761291018610  0.4563442463625504
  0.3213146197681465  0.2887623718583316  0.5511773618710257
  0.3020252963586887  0.3044607903291913  0.4578083918149479
  0.2918659692738748  0.2766857931238171  0.5052398612383125
  0.6503633306262571  0.3575311950289831  0.5000069116564830
  0.6845468215965751  0.3526497200481598  0.5443142256747422
  0.6570711369464417  0.3224022451804651  0.4566855965394823
  0.7244195593002017  0.3135284454802020  0.5452540648549871
  0.6971253310901634  0.2834607624877235  0.4575547589501870
  0.7308643722904677  0.2788742093457874  0.5018741950821393
  0.6494265336994048  0.6360886048841992  0.4939325256307927
  0.6552679005292844  0.6701315949046002  0.4496155284091176
  0.6840938277227602  0.6424974052286392  0.5376717742952694
  0.6948801725794764  0.7095238187533820  0.4489934969764183
  0.7235123576743240  0.6820776809626403  0.5371208801607164
  0.7290512452567488  0.7156605522712565  0.4927875984992597
  0.4317337271872503  0.4960759796446733  0.4953104591730264
  0.5100473276367518  0.5752021613368520  0.4957027265921193
  0.5887490665156938  0.4965460670157403  0.4948657773563517
  0.5104964215823777  0.4175530976271493  0.5000719791496584
  0.5639150700747696  0.6980167252428839  0.5059490247795956
  0.4555271612824767  0.6977402790533164  0.5057399160690610
  0.3087958363986067  0.4416106102389506  0.4914936969528793
  0.3087356384429244  0.5497626859659134  0.4866711648302300
  0.4568874566636961  0.2946978020022986  0.5106934167221209
  0.5651565644510137  0.2951627049547020  0.5111472956049968
  0.7113396058698215  0.4425053894675107  0.4831014252033005
  0.7109235663460833  0.5508213633109036  0.4802041695604083
  0.3413091580411863  0.6179312628458490  0.5735659756502119
  0.3899612268745773  0.6624293305179711  0.4144743165240841
  0.2705540413520797  0.6877456651635262  0.5715499509783080
  0.3191141092953818  0.7320963157586174  0.4121376288990214
  0.2591315332541861  0.7450459910672629  0.4907573525855253
  0.3834878251524659  0.3379285745708238  0.5857212921374502
  0.3493958477716399  0.3655652857674478  0.4192038232420784
  0.3135928807783733  0.2673053302670010  0.5883955917476066
  0.2793143687969736  0.2951859756206549  0.4216963822069116
  0.2611122120667971  0.2457328863081776  0.5063786164878065
  0.6794127743155755  0.3795745199598205  0.5782895688486340
  0.6308014192259518  0.3260416432044611  0.4220065155592226
  0.7504795808726989  0.3100466534686961  0.5801002983184915
  0.7019944651552871  0.2566914868647129  0.4234143683544170
  0.7621157298940504  0.2484239384213293  0.5025651061336602
  0.6286315232822066  0.6652846862570869  0.4153570548379558
  0.6796581218253115  0.6164021759162165  0.5723913961143446
  0.6990332749129416  0.7354428058724838  0.4141122137450905
  0.7498893739183149  0.6867640069430802  0.5715771331849254
  0.7599176892787415  0.7464981194218754  0.4923711320339170
  0.5102085654619687  0.4988292186199592  0.5898231173644933
  0.5102675622055738  0.4964660228012422  0.5029592555030807
 
  0.00000000E+00  0.00000000E+00  0.00000000E+00
  0.00000000E+00  0.00000000E+00  0.00000000E+00
  0.00000000E+00  0.00000000E+00  0.00000000E+00
  0.00000000E+00  0.00000000E+00  0.00000000E+00
  0.00000000E+00  0.00000000E+00  0.00000000E+00
  0.00000000E+00  0.00000000E+00  0.00000000E+00
  0.00000000E+00  0.00000000E+00  0.00000000E+00
  0.00000000E+00  0.00000000E+00  0.00000000E+00
  0.00000000E+00  0.00000000E+00  0.00000000E+00
  0.00000000E+00  0.00000000E+00  0.00000000E+00
  0.00000000E+00  0.00000000E+00  0.00000000E+00
  0.00000000E+00  0.00000000E+00  0.00000000E+00
  0.00000000E+00  0.00000000E+00  0.00000000E+00
  0.00000000E+00  0.00000000E+00  0.00000000E+00
  0.00000000E+00  0.00000000E+00  0.00000000E+00
  0.00000000E+00  0.00000000E+00  0.00000000E+00
  0.00000000E+00  0.00000000E+00  0.00000000E+00
  0.00000000E+00  0.00000000E+00  0.00000000E+00
  0.00000000E+00  0.00000000E+00  0.00000000E+00
  0.00000000E+00  0.00000000E+00  0.00000000E+00
  0.00000000E+00  0.00000000E+00  0.00000000E+00
  0.00000000E+00  0.00000000E+00  0.00000000E+00
  0.00000000E+00  0.00000000E+00  0.00000000E+00
  0.00000000E+00  0.00000000E+00  0.00000000E+00
  0.00000000E+00  0.00000000E+00  0.00000000E+00
  0.00000000E+00  0.00000000E+00  0.00000000E+00
  0.00000000E+00  0.00000000E+00  0.00000000E+00
  0.00000000E+00  0.00000000E+00  0.00000000E+00
  0.00000000E+00  0.00000000E+00  0.00000000E+00
  0.00000000E+00  0.00000000E+00  0.00000000E+00
  0.00000000E+00  0.00000000E+00  0.00000000E+00
  0.00000000E+00  0.00000000E+00  0.00000000E+00
  0.00000000E+00  0.00000000E+00  0.00000000E+00
  0.00000000E+00  0.00000000E+00  0.00000000E+00
  0.00000000E+00  0.00000000E+00  0.00000000E+00
  0.00000000E+00  0.00000000E+00  0.00000000E+00
  0.00000000E+00  0.00000000E+00  0.00000000E+00
  0.00000000E+00  0.00000000E+00  0.00000000E+00
  0.00000000E+00  0.00000000E+00  0.00000000E+00
  0.00000000E+00  0.00000000E+00  0.00000000E+00
  0.00000000E+00  0.00000000E+00  0.00000000E+00
  0.00000000E+00  0.00000000E+00  0.00000000E+00
  0.00000000E+00  0.00000000E+00  0.00000000E+00
  0.00000000E+00  0.00000000E+00  0.00000000E+00
  0.00000000E+00  0.00000000E+00  0.00000000E+00
  0.00000000E+00  0.00000000E+00  0.00000000E+00
  0.00000000E+00  0.00000000E+00  0.00000000E+00
  0.00000000E+00  0.00000000E+00  0.00000000E+00
  0.00000000E+00  0.00000000E+00  0.00000000E+00
  0.00000000E+00  0.00000000E+00  0.00000000E+00
  0.00000000E+00  0.00000000E+00  0.00000000E+00
  0.00000000E+00  0.00000000E+00  0.00000000E+00
  0.00000000E+00  0.00000000E+00  0.00000000E+00
  0.00000000E+00  0.00000000E+00  0.00000000E+00
  0.00000000E+00  0.00000000E+00  0.00000000E+00
  0.00000000E+00  0.00000000E+00  0.00000000E+00
  0.00000000E+00  0.00000000E+00  0.00000000E+00
  0.00000000E+00  0.00000000E+00  0.00000000E+00
  0.00000000E+00  0.00000000E+00  0.00000000E+00
  0.00000000E+00  0.00000000E+00  0.00000000E+00
  0.00000000E+00  0.00000000E+00  0.00000000E+00
  0.00000000E+00  0.00000000E+00  0.00000000E+00
  0.00000000E+00  0.00000000E+00  0.00000000E+00
  0.00000000E+00  0.00000000E+00  0.00000000E+00
  0.00000000E+00  0.00000000E+00  0.00000000E+00
  0.00000000E+00  0.00000000E+00  0.00000000E+00
  0.00000000E+00  0.00000000E+00  0.00000000E+00
  0.00000000E+00  0.00000000E+00  0.00000000E+00
  0.00000000E+00  0.00000000E+00  0.00000000E+00
  0.00000000E+00  0.00000000E+00  0.00000000E+00
  0.00000000E+00  0.00000000E+00  0.00000000E+00
  0.00000000E+00  0.00000000E+00  0.00000000E+00
  0.00000000E+00  0.00000000E+00  0.00000000E+00
  0.00000000E+00  0.00000000E+00  0.00000000E+00
  0.00000000E+00  0.00000000E+00  0.00000000E+00
  0.00000000E+00  0.00000000E+00  0.00000000E+00
  0.00000000E+00  0.00000000E+00  0.00000000E+00
  0.00000000E+00  0.00000000E+00  0.00000000E+00
