# Supplementary material for: Theoretical study of the effect of coordination environment on the activity of metal macrocyclic complexes as electrocatalysts for oxygen reduction
Source: iScience. 2022 Jun 8;25(7):104557. doi: 10.1016/j.isci.2022.104557 (PMC9234223; doi:10.1016/j.isci.2022.104557)
Supplement: Data S1. CONTCAR files of all the studied macrocyclic complexes [file mmc2.zip › All-CONTCAR/CONTCAR/Co-X=OH-CONTCAR]

OH                                      
   1.00000000000000     
    25.0000000000000000    0.0000000000000000    0.0000000000000000
     0.0000000000000000   25.0000000000000000    0.0000000000000000
     0.0000000000000000    0.0000000000000000   25.0000000000000000
   C    N    H    Co   O 
    44     4    29     1     1
Direct
  0.3270428679191174  0.5152012487307344  0.5299573793540928
  0.3817449212762322  0.5322881128518780  0.5243100311632858
  0.3825177930954954  0.4446154830165520  0.5248896918801984
  0.3275112114001311  0.4608226627680435  0.5302382593951802
  0.3983275109256139  0.3912197039827790  0.5225324233223031
  0.4519594325808210  0.3761247568143153  0.5210920893447986
  0.5396398498518623  0.3767650275112762  0.5214801709832977
  0.5233972208071681  0.3215421452760014  0.5200181705146435
  0.4690407538101324  0.3211741003993605  0.5192012769936096
  0.5930024030672352  0.3927277665362219  0.5235672221695141
  0.6079378551440102  0.4464232063110807  0.5258396943834117
  0.6626664813562595  0.4637508588834482  0.5294769709471484
  0.6620911032848421  0.5181671932110261  0.5297633568828408
  0.6071109437861151  0.5343470907612968  0.5253132579288949
  0.5912669833812256  0.5877104132846793  0.5221797935097980
  0.5376525598563200  0.6026837145047903  0.5193249026592400
  0.5205365521297767  0.6573365511945031  0.5134766110477067
  0.4661427913275449  0.6567567126014567  0.5127465962179643
  0.3966111975667730  0.5858666572768463  0.5205821663098507
  0.4499838249399988  0.6017815393575352  0.5182910678680078
  0.3562701191540095  0.3488096430936256  0.5219117688619757
  0.3489531096188658  0.3147394733224492  0.5659883718903380
  0.3231267679389266  0.3422547840695541  0.4770345376199872
  0.3094842329443110  0.2752145537140878  0.5652254750816799
  0.2837883248890903  0.3025981780468517  0.4762293123201390
  0.2767926758527413  0.2689904788029077  0.5203226011937852
  0.6356255896478398  0.3508611378642857  0.5243470201922238
  0.6659274496499586  0.3418172296228427  0.5707869830125216
  0.6460748812365390  0.3195132594166137  0.4789056580739947
  0.7056152501341181  0.3025124643763691  0.5717845074054618
  0.6857515703687251  0.2801738477186216  0.4799286534255873
  0.7156474235915691  0.2715328708286415  0.5263668709562443
  0.6330860574716042  0.6303743519259615  0.5225376805253198
  0.6382516507417740  0.6646589490508789  0.5667485938842484
  0.6679529709797548  0.6371905750701983  0.4790019533264555
  0.6773281769604342  0.7045838615516219  0.5675091231622403
  0.7069103828698324  0.6772480764634843  0.4796961972501038
  0.7117865490738655  0.7110116846153218  0.5239817598740372
  0.3539317137482791  0.6276296403912143  0.5196286894510925
  0.3194874412830676  0.6325152310000588  0.4755102860850952
  0.3473210079841856  0.6627855721187585  0.5629808257549340
  0.2795242390686503  0.6715696352549215  0.4747900074790717
  0.3071880718249400  0.7016285943090949  0.5623379418579899
  0.2731598536800645  0.7061624980281039  0.5182237227175394
  0.4955160128706647  0.4103917431173402  0.5226417475506457
  0.4160609725019813  0.4887349360685644  0.5229786686289479
  0.4941019713655779  0.5684104429948673  0.5218770741336680
  0.5734785229753450  0.4900614725617146  0.5240921792205612
  0.2930322298806712  0.5418795058470881  0.5338137801987318
  0.2939963396241959  0.4335655928446693  0.5344364907098913
  0.5505545742115593  0.2877082089707830  0.5200142562025758
  0.4423654056021514  0.2869786372687060  0.5179643963567704
  0.6969057676870392  0.4371912263586956  0.5316765755646441
  0.6956965410960083  0.5454435666774949  0.5327069212856949
  0.5471897604331899  0.6913999062737226  0.5099511129995318
  0.4388639319023852  0.6902282567463661  0.5084668934826478
  0.3743106950427236  0.3195905601290340  0.6011897309729023
  0.3286766733932776  0.3683311874910662  0.4424781924119487
  0.3042128392682008  0.2492367573809971  0.5999042948521084
  0.2585765068069393  0.2979012473612803  0.4409110463122127
  0.2460004210931836  0.2380660895595763  0.5196949125942584
  0.6580194271995974  0.3657516575736647  0.6064219664811832
  0.6229048583713749  0.3262289826602692  0.4425270808254843
  0.7287186016577381  0.2960201588848416  0.6082458284168809
  0.6934142528225479  0.2562448014203543  0.4442291651422713
  0.7466713753804594  0.2408377562234443  0.5271201053106772
  0.6114524755026082  0.6596325995691086  0.6008410599088433
  0.6641597930436524  0.6110169633411775  0.4442716280715437
  0.6809152574688043  0.7306580268164740  0.6023342441030609
  0.7335443161430196  0.6821217974612357  0.4454470046863250
  0.7423088218399644  0.7422072625753300  0.5245598539930659
  0.3244479416192106  0.6056226530882061  0.4414712299016036
  0.3737650826106007  0.6592138981931814  0.5975264446044675
  0.2532670335791279  0.6749882332864423  0.4400799575648237
  0.3024525041688806  0.7283810215279920  0.5964988884240874
  0.2418541742818776  0.7365639937971190  0.5176863263188139
  0.5325387626120072  0.4907740986202880  0.4332969473091589
  0.4948967880505276  0.4893537661522678  0.5171151930274339
  0.4947795266731372  0.4894714532263723  0.4433890221546873
 
  0.00000000E+00  0.00000000E+00  0.00000000E+00
  0.00000000E+00  0.00000000E+00  0.00000000E+00
  0.00000000E+00  0.00000000E+00  0.00000000E+00
  0.00000000E+00  0.00000000E+00  0.00000000E+00
  0.00000000E+00  0.00000000E+00  0.00000000E+00
  0.00000000E+00  0.00000000E+00  0.00000000E+00
  0.00000000E+00  0.00000000E+00  0.00000000E+00
  0.00000000E+00  0.00000000E+00  0.00000000E+00
  0.00000000E+00  0.00000000E+00  0.00000000E+00
  0.00000000E+00  0.00000000E+00  0.00000000E+00
  0.00000000E+00  0.00000000E+00  0.00000000E+00
  0.00000000E+00  0.00000000E+00  0.00000000E+00
  0.00000000E+00  0.00000000E+00  0.00000000E+00
  0.00000000E+00  0.00000000E+00  0.00000000E+00
  0.00000000E+00  0.00000000E+00  0.00000000E+00
  0.00000000E+00  0.00000000E+00  0.00000000E+00
  0.00000000E+00  0.00000000E+00  0.00000000E+00
  0.00000000E+00  0.00000000E+00  0.00000000E+00
  0.00000000E+00  0.00000000E+00  0.00000000E+00
  0.00000000E+00  0.00000000E+00  0.00000000E+00
  0.00000000E+00  0.00000000E+00  0.00000000E+00
  0.00000000E+00  0.00000000E+00  0.00000000E+00
  0.00000000E+00  0.00000000E+00  0.00000000E+00
  0.00000000E+00  0.00000000E+00  0.00000000E+00
  0.00000000E+00  0.00000000E+00  0.00000000E+00
  0.00000000E+00  0.00000000E+00  0.00000000E+00
  0.00000000E+00  0.00000000E+00  0.00000000E+00
  0.00000000E+00  0.00000000E+00  0.00000000E+00
  0.00000000E+00  0.00000000E+00  0.00000000E+00
  0.00000000E+00  0.00000000E+00  0.00000000E+00
  0.00000000E+00  0.00000000E+00  0.00000000E+00
  0.00000000E+00  0.00000000E+00  0.00000000E+00
  0.00000000E+00  0.00000000E+00  0.00000000E+00
  0.00000000E+00  0.00000000E+00  0.00000000E+00
  0.00000000E+00  0.00000000E+00  0.00000000E+00
  0.00000000E+00  0.00000000E+00  0.00000000E+00
  0.00000000E+00  0.00000000E+00  0.00000000E+00
  0.00000000E+00  0.00000000E+00  0.00000000E+00
  0.00000000E+00  0.00000000E+00  0.00000000E+00
  0.00000000E+00  0.00000000E+00  0.00000000E+00
  0.00000000E+00  0.00000000E+00  0.00000000E+00
  0.00000000E+00  0.00000000E+00  0.00000000E+00
  0.00000000E+00  0.00000000E+00  0.00000000E+00
  0.00000000E+00  0.00000000E+00  0.00000000E+00
  0.00000000E+00  0.00000000E+00  0.00000000E+00
  0.00000000E+00  0.00000000E+00  0.00000000E+00
  0.00000000E+00  0.00000000E+00  0.00000000E+00
  0.00000000E+00  0.00000000E+00  0.00000000E+00
  0.00000000E+00  0.00000000E+00  0.00000000E+00
  0.00000000E+00  0.00000000E+00  0.00000000E+00
  0.00000000E+00  0.00000000E+00  0.00000000E+00
  0.00000000E+00  0.00000000E+00  0.00000000E+00
  0.00000000E+00  0.00000000E+00  0.00000000E+00
  0.00000000E+00  0.00000000E+00  0.00000000E+00
  0.00000000E+00  0.00000000E+00  0.00000000E+00
  0.00000000E+00  0.00000000E+00  0.00000000E+00
  0.00000000E+00  0.00000000E+00  0.00000000E+00
  0.00000000E+00  0.00000000E+00  0.00000000E+00
  0.00000000E+00  0.00000000E+00  0.00000000E+00
  0.00000000E+00  0.00000000E+00  0.00000000E+00
  0.00000000E+00  0.00000000E+00  0.00000000E+00
  0.00000000E+00  0.00000000E+00  0.00000000E+00
  0.00000000E+00  0.00000000E+00  0.00000000E+00
  0.00000000E+00  0.00000000E+00  0.00000000E+00
  0.00000000E+00  0.00000000E+00  0.00000000E+00
  0.00000000E+00  0.00000000E+00  0.00000000E+00
  0.00000000E+00  0.00000000E+00  0.00000000E+00
  0.00000000E+00  0.00000000E+00  0.00000000E+00
  0.00000000E+00  0.00000000E+00  0.00000000E+00
  0.00000000E+00  0.00000000E+00  0.00000000E+00
  0.00000000E+00  0.00000000E+00  0.00000000E+00
  0.00000000E+00  0.00000000E+00  0.00000000E+00
  0.00000000E+00  0.00000000E+00  0.00000000E+00
  0.00000000E+00  0.00000000E+00  0.00000000E+00
  0.00000000E+00  0.00000000E+00  0.00000000E+00
  0.00000000E+00  0.00000000E+00  0.00000000E+00
  0.00000000E+00  0.00000000E+00  0.00000000E+00
  0.00000000E+00  0.00000000E+00  0.00000000E+00
  0.00000000E+00  0.00000000E+00  0.00000000E+00
