# Supplementary material for: Theoretical study of the effect of coordination environment on the activity of metal macrocyclic complexes as electrocatalysts for oxygen reduction
Source: iScience. 2022 Jun 8;25(7):104557. doi: 10.1016/j.isci.2022.104557 (PMC9234223; doi:10.1016/j.isci.2022.104557)
Supplement: Data S1. CONTCAR files of all the studied macrocyclic complexes [file mmc2.zip › All-CONTCAR/CONTCAR/Co-X=py-CONTCAR]

Co-pyridine-1029                        
   1.00000000000000     
    25.0000000000000000    0.0000000000000000    0.0000000000000000
     0.0000000000000000   25.0000000000000000    0.0000000000000000
     0.0000000000000000    0.0000000000000000   25.0000000000000000
   C    N    H    Co
    49     5    33     1
Direct
  0.4618831670180465  0.3266823816516661  0.4876677002433440
  0.4452041831696896  0.3816669252251473  0.4830496626785050
  0.5329472943281106  0.3817479259480075  0.4839521838647252
  0.5162950070623533  0.3267392329141230  0.4882496811661725
  0.5864033798334400  0.3973812215470729  0.4805684274527890
  0.6019078789068322  0.4508841293801885  0.4771003715055215
  0.6019693114461384  0.5388082083776929  0.4772687910790847
  0.6568942329997201  0.5220171307679511  0.4726855465509117
  0.6568025178299322  0.4675602808213098  0.4721334890227445
  0.5864901396144894  0.5922990858505661  0.4816591010717383
  0.5330031162208531  0.6078201420438861  0.4858934319852107
  0.5161926301714564  0.6628770117279877  0.4892015004955007
  0.4617773114243314  0.6627693562875561  0.4900078866783228
  0.4451457653232775  0.6076926951766073  0.4863256970702051
  0.3916613389304122  0.5920829992292367  0.4827618630279157
  0.3762139281350304  0.5386390376367131  0.4780253466558029
  0.3215772460198120  0.5220643727544124  0.4703637294787109
  0.3216425748189067  0.4676240723861431  0.4688448966911699
  0.3917637200542705  0.3972236988707405  0.4787032648729209
  0.3762882397069710  0.4507819054670722  0.4758268411916869
  0.6286253341972210  0.3550962247391667  0.4799137165707886
  0.6624260429152667  0.3476669500857260  0.5241475036260709
  0.6353332444667188  0.3217681937158284  0.4351775500624007
  0.7016755398973550  0.3079046323245489  0.5238150453476755
  0.6746995434428457  0.2821133317886315  0.4347238189790070
  0.7079490604808255  0.2749780626896861  0.4790887070040641
  0.6287757742872890  0.6345272102557957  0.4818692294990787
  0.6395977566464407  0.6637833962203029  0.5286090062761138
  0.6586843094204456  0.6459342037714088  0.4356762340671418
  0.6792032518693110  0.7031813205784053  0.5292341376515439
  0.6983554489566989  0.6853036681354735  0.4362758923671020
  0.7087921954773285  0.7140412112103449  0.4830731712084718
  0.3492230615837934  0.6341668366181739  0.4830943215143283
  0.3149996145535933  0.6398709041138970  0.5272727949098988
  0.3424347064977555  0.6687739128227879  0.4393502305683905
  0.2753046775939814  0.6791823835490064  0.5278761411615333
  0.3026274729606637  0.7079854819849566  0.4398328555475006
  0.2689875463613817  0.7134048142665617  0.4841440258336036
  0.3496950515341015  0.3548551091145540  0.4763949798316247
  0.3451005788111737  0.3212590998766968  0.4315699195370608
  0.3138839422396332  0.3475835614699531  0.5190582983676635
  0.3058336891518939  0.2815569611459753  0.4294892918420739
  0.2747500297281986  0.3077514612376209  0.5171208186826199
  0.2705814523284005  0.2746081141071823  0.4723115383917822
  0.4905121262681831  0.4947521102964407  0.6862710812035001
  0.5382084308047900  0.4934788315410637  0.6573299122762895
  0.4424536583940205  0.4953487940376292  0.6579024572279631
  0.5361154907905602  0.4929701719232197  0.6016038775528711
  0.4438932636211158  0.4947563124227050  0.6021463940940605
  0.5680833571170026  0.4948765992344045  0.4795336638839417
  0.4890609368620266  0.4155615702967772  0.4821738667109279
  0.4100270576773903  0.4946606954066772  0.4803460119824525
  0.4890962744238876  0.5739217279342624  0.4847188915641184
  0.4898416928481594  0.4936427027713545  0.5740242637361721
  0.4349363978611648  0.2927333168463922  0.4901314196090564
  0.5432504846950540  0.2928429190623514  0.4912300416397501
  0.6909472624667117  0.5488504651371879  0.4705215956378045
  0.6906821792208802  0.4406142005142761  0.4688938307496516
  0.5430111784697857  0.6969828410837171  0.4900807035796844
  0.4348093738190968  0.6967180300090811  0.4921179158573132
  0.2878907200993913  0.5491082277363050  0.4661475287686381
  0.2880173804197479  0.4407802397435251  0.4631320714577176
  0.6574709867256792  0.3732230480114618  0.5592013382225215
  0.6094158466746865  0.3273005345620922  0.4004805830935095
  0.7273538527265954  0.3025856876115351  0.5587195207490847
  0.6794345066150003  0.2567402314531211  0.3995089713532256
  0.7386019351049935  0.2439052513501713  0.4788130094023049
  0.6166589730751780  0.6552729277710951  0.5647640276910425
  0.6504868077778349  0.6237466246299782  0.3989804975946429
  0.6870167010469723  0.7254032712441462  0.5659922501401170
  0.7211023904962871  0.6936100998098209  0.3999439996069133
  0.7397498355048315  0.7448163871910070  0.4835249649548582
  0.3199255617045041  0.6132342123707504  0.5615139190416866
  0.3685837571259981  0.6645649187459963  0.4046424414322852
  0.2492689694571806  0.6830935675222248  0.5626955645725283
  0.2978181115758608  0.7343310332084437  0.4053492043891218
  0.2379456335325124  0.7440986618045503  0.4845565471942881
  0.3725905907439745  0.3266491493891140  0.3980828437282458
  0.3171862838265994  0.3733117213507597  0.5541848180953514
  0.3027340775534147  0.2559997301685304  0.3942195400839418
  0.2475003022643205  0.3025678598873928  0.5508262516039101
  0.2399792237945904  0.2435156350795102  0.4707654954265207
  0.5769410046445437  0.4929541886440597  0.6773741899548225
  0.4039787982086677  0.4963423533853494  0.6784081294480542
  0.5725246474964585  0.4920907869301254  0.5775984146928659
  0.4072406291876755  0.4952387789846036  0.5784918937751676
  0.4907958374827663  0.4953237919266706  0.7299181295734704
  0.4890951653775640  0.4946809270833491  0.4869793270171010
 
  0.00000000E+00  0.00000000E+00  0.00000000E+00
  0.00000000E+00  0.00000000E+00  0.00000000E+00
  0.00000000E+00  0.00000000E+00  0.00000000E+00
  0.00000000E+00  0.00000000E+00  0.00000000E+00
  0.00000000E+00  0.00000000E+00  0.00000000E+00
  0.00000000E+00  0.00000000E+00  0.00000000E+00
  0.00000000E+00  0.00000000E+00  0.00000000E+00
  0.00000000E+00  0.00000000E+00  0.00000000E+00
  0.00000000E+00  0.00000000E+00  0.00000000E+00
  0.00000000E+00  0.00000000E+00  0.00000000E+00
  0.00000000E+00  0.00000000E+00  0.00000000E+00
  0.00000000E+00  0.00000000E+00  0.00000000E+00
  0.00000000E+00  0.00000000E+00  0.00000000E+00
  0.00000000E+00  0.00000000E+00  0.00000000E+00
  0.00000000E+00  0.00000000E+00  0.00000000E+00
  0.00000000E+00  0.00000000E+00  0.00000000E+00
  0.00000000E+00  0.00000000E+00  0.00000000E+00
  0.00000000E+00  0.00000000E+00  0.00000000E+00
  0.00000000E+00  0.00000000E+00  0.00000000E+00
  0.00000000E+00  0.00000000E+00  0.00000000E+00
  0.00000000E+00  0.00000000E+00  0.00000000E+00
  0.00000000E+00  0.00000000E+00  0.00000000E+00
  0.00000000E+00  0.00000000E+00  0.00000000E+00
  0.00000000E+00  0.00000000E+00  0.00000000E+00
  0.00000000E+00  0.00000000E+00  0.00000000E+00
  0.00000000E+00  0.00000000E+00  0.00000000E+00
  0.00000000E+00  0.00000000E+00  0.00000000E+00
  0.00000000E+00  0.00000000E+00  0.00000000E+00
  0.00000000E+00  0.00000000E+00  0.00000000E+00
  0.00000000E+00  0.00000000E+00  0.00000000E+00
  0.00000000E+00  0.00000000E+00  0.00000000E+00
  0.00000000E+00  0.00000000E+00  0.00000000E+00
  0.00000000E+00  0.00000000E+00  0.00000000E+00
  0.00000000E+00  0.00000000E+00  0.00000000E+00
  0.00000000E+00  0.00000000E+00  0.00000000E+00
  0.00000000E+00  0.00000000E+00  0.00000000E+00
  0.00000000E+00  0.00000000E+00  0.00000000E+00
  0.00000000E+00  0.00000000E+00  0.00000000E+00
  0.00000000E+00  0.00000000E+00  0.00000000E+00
  0.00000000E+00  0.00000000E+00  0.00000000E+00
  0.00000000E+00  0.00000000E+00  0.00000000E+00
  0.00000000E+00  0.00000000E+00  0.00000000E+00
  0.00000000E+00  0.00000000E+00  0.00000000E+00
  0.00000000E+00  0.00000000E+00  0.00000000E+00
  0.00000000E+00  0.00000000E+00  0.00000000E+00
  0.00000000E+00  0.00000000E+00  0.00000000E+00
  0.00000000E+00  0.00000000E+00  0.00000000E+00
  0.00000000E+00  0.00000000E+00  0.00000000E+00
  0.00000000E+00  0.00000000E+00  0.00000000E+00
  0.00000000E+00  0.00000000E+00  0.00000000E+00
  0.00000000E+00  0.00000000E+00  0.00000000E+00
  0.00000000E+00  0.00000000E+00  0.00000000E+00
  0.00000000E+00  0.00000000E+00  0.00000000E+00
  0.00000000E+00  0.00000000E+00  0.00000000E+00
  0.00000000E+00  0.00000000E+00  0.00000000E+00
  0.00000000E+00  0.00000000E+00  0.00000000E+00
  0.00000000E+00  0.00000000E+00  0.00000000E+00
  0.00000000E+00  0.00000000E+00  0.00000000E+00
  0.00000000E+00  0.00000000E+00  0.00000000E+00
  0.00000000E+00  0.00000000E+00  0.00000000E+00
  0.00000000E+00  0.00000000E+00  0.00000000E+00
  0.00000000E+00  0.00000000E+00  0.00000000E+00
  0.00000000E+00  0.00000000E+00  0.00000000E+00
  0.00000000E+00  0.00000000E+00  0.00000000E+00
  0.00000000E+00  0.00000000E+00  0.00000000E+00
  0.00000000E+00  0.00000000E+00  0.00000000E+00
  0.00000000E+00  0.00000000E+00  0.00000000E+00
  0.00000000E+00  0.00000000E+00  0.00000000E+00
  0.00000000E+00  0.00000000E+00  0.00000000E+00
  0.00000000E+00  0.00000000E+00  0.00000000E+00
  0.00000000E+00  0.00000000E+00  0.00000000E+00
  0.00000000E+00  0.00000000E+00  0.00000000E+00
  0.00000000E+00  0.00000000E+00  0.00000000E+00
  0.00000000E+00  0.00000000E+00  0.00000000E+00
  0.00000000E+00  0.00000000E+00  0.00000000E+00
  0.00000000E+00  0.00000000E+00  0.00000000E+00
  0.00000000E+00  0.00000000E+00  0.00000000E+00
  0.00000000E+00  0.00000000E+00  0.00000000E+00
  0.00000000E+00  0.00000000E+00  0.00000000E+00
  0.00000000E+00  0.00000000E+00  0.00000000E+00
  0.00000000E+00  0.00000000E+00  0.00000000E+00
  0.00000000E+00  0.00000000E+00  0.00000000E+00
  0.00000000E+00  0.00000000E+00  0.00000000E+00
  0.00000000E+00  0.00000000E+00  0.00000000E+00
  0.00000000E+00  0.00000000E+00  0.00000000E+00
  0.00000000E+00  0.00000000E+00  0.00000000E+00
  0.00000000E+00  0.00000000E+00  0.00000000E+00
  0.00000000E+00  0.00000000E+00  0.00000000E+00
