# Supplementary material for: Theoretical study of the effect of coordination environment on the activity of metal macrocyclic complexes as electrocatalysts for oxygen reduction
Source: iScience. 2022 Jun 8;25(7):104557. doi: 10.1016/j.isci.2022.104557 (PMC9234223; doi:10.1016/j.isci.2022.104557)
Supplement: Data S1. CONTCAR files of all the studied macrocyclic complexes [file mmc2.zip › All-CONTCAR/CONTCAR/Fe-L1-CONTCAR]

Fe-variant2                             
   1.00000000000000     
    25.0000000000000000    0.0000000000000000    0.0000000000000000
     0.0000000000000000   25.0000000000000000    0.0000000000000000
     0.0000000000000000    0.0000000000000000   25.0000000000000000
   C    N    H    Fe
    36     4    20     1
Direct
  0.3774274124881273  0.5395880939763577  0.4840810255922099
  0.3780282331154546  0.4509011578080798  0.4851002043630714
  0.3950665252187840  0.3984042286194582  0.4852638148286386
  0.4478304254472676  0.3822048422155927  0.4849514544176420
  0.5365381843918750  0.3830716597532875  0.4846639931099679
  0.5208574420954674  0.3273375892207248  0.4851274026181428
  0.4644983874222091  0.3267784651046382  0.4852374202179940
  0.5890326801949711  0.4002251448634281  0.4845081431757080
  0.6054229913217173  0.4529624730337146  0.4842992674722457
  0.6048222066360608  0.5416749761678421  0.4837853074817153
  0.5877582901623771  0.5941696537344189  0.4835157738530446
  0.5349966119433740  0.6103869244331502  0.4832045021666010
  0.3938073795869497  0.5923176493178220  0.4832767367669819
  0.4462965947281171  0.6094872568776482  0.4828879822153758
  0.5500403733662003  0.2794608127456517  0.4854374577336956
  0.5217910874959689  0.2314560141329245  0.4857125850001169
  0.4362138818037400  0.2783500780556624  0.4854913531683073
  0.4653663398342459  0.2308863013737245  0.4856948606737216
  0.4619564045933816  0.6652318746122123  0.4824507729587323
  0.5183040292901341  0.6658215155835147  0.4827417950065969
  0.4327770688000224  0.7131125638845121  0.4821516307268752
  0.4610185390172127  0.7611112347819029  0.4822629565167082
  0.5465965598530370  0.7142457904172401  0.4828245767746716
  0.5174402697821160  0.7616979414062056  0.4826149988166320
  0.3223353385583262  0.4666513267488014  0.4856275166681842
  0.3219357807080339  0.5229953214175350  0.4849194118576007
  0.2744791582876735  0.4374631442441778  0.4868930243333195
  0.2265003476560026  0.4657138712630452  0.4874886807661156
  0.2735190468391635  0.5512868403810315  0.4853803509971522
  0.2260687156499477  0.5221403351853239  0.4867090545177251
  0.6609126639073362  0.4695594093789718  0.4843707514085792
  0.6605161155970736  0.5259168202983043  0.4839751891025376
  0.7093332067016193  0.4412784602233211  0.4848018105294284
  0.7567847730912729  0.4704519820268398  0.4848169483515282
  0.7083913916174207  0.5551093445128421  0.4839283129643235
  0.7563827569983268  0.5268682368547921  0.4843665508193361
  0.4918891053858244  0.4159450408946715  0.4845288397563674
  0.4110362003758459  0.4954924800261082  0.4843223849662332
  0.4909513169396360  0.5766302698658606  0.4833371465999779
  0.5718081358551723  0.4970776046684189  0.4839957890677623
  0.5937038496611587  0.2794332028695349  0.4854578343430421
  0.5435603261425723  0.1936317622153310  0.4859539518071617
  0.3925648110010659  0.2773540078967885  0.4854355793174970
  0.4444190161341083  0.1926156092008332  0.4858396676982409
  0.3627543016584384  0.6229067761760008  0.4830025901560396
  0.3644955695735423  0.3673411928009585  0.4857681085724186
  0.6200355849824908  0.3695708989197715  0.4846646826455596
  0.6183322229226067  0.6252270135428639  0.4834341807862837
  0.3891198237472673  0.7132040408011290  0.4819617584785600
  0.4392846766157834  0.7989645650660070  0.4821713981185167
  0.5902473619881839  0.7151804446785500  0.4831797195271603
  0.5383920876282566  0.7999708558975618  0.4828382655374745
  0.2744395865307797  0.3938099158405707  0.4875708350000542
  0.1886221740160917  0.4440710074265715  0.4885895904052309
  0.2725900213941291  0.5949309987672006  0.4847956501336915
  0.1878346596374542  0.5431852280826924  0.4872201907174808
  0.7103377156619330  0.3976225183126402  0.4851017597325388
  0.7950098384476629  0.4494117052677994  0.4851184288691369
  0.7085477664579128  0.5987631264937610  0.4835920025931532
  0.7942712735631592  0.5485104241088100  0.4843499410221649
  0.4914254224779062  0.4962600835248700  0.4839961381770230
 
  0.00000000E+00  0.00000000E+00  0.00000000E+00
  0.00000000E+00  0.00000000E+00  0.00000000E+00
  0.00000000E+00  0.00000000E+00  0.00000000E+00
  0.00000000E+00  0.00000000E+00  0.00000000E+00
  0.00000000E+00  0.00000000E+00  0.00000000E+00
  0.00000000E+00  0.00000000E+00  0.00000000E+00
  0.00000000E+00  0.00000000E+00  0.00000000E+00
  0.00000000E+00  0.00000000E+00  0.00000000E+00
  0.00000000E+00  0.00000000E+00  0.00000000E+00
  0.00000000E+00  0.00000000E+00  0.00000000E+00
  0.00000000E+00  0.00000000E+00  0.00000000E+00
  0.00000000E+00  0.00000000E+00  0.00000000E+00
  0.00000000E+00  0.00000000E+00  0.00000000E+00
  0.00000000E+00  0.00000000E+00  0.00000000E+00
  0.00000000E+00  0.00000000E+00  0.00000000E+00
  0.00000000E+00  0.00000000E+00  0.00000000E+00
  0.00000000E+00  0.00000000E+00  0.00000000E+00
  0.00000000E+00  0.00000000E+00  0.00000000E+00
  0.00000000E+00  0.00000000E+00  0.00000000E+00
  0.00000000E+00  0.00000000E+00  0.00000000E+00
  0.00000000E+00  0.00000000E+00  0.00000000E+00
  0.00000000E+00  0.00000000E+00  0.00000000E+00
  0.00000000E+00  0.00000000E+00  0.00000000E+00
  0.00000000E+00  0.00000000E+00  0.00000000E+00
  0.00000000E+00  0.00000000E+00  0.00000000E+00
  0.00000000E+00  0.00000000E+00  0.00000000E+00
  0.00000000E+00  0.00000000E+00  0.00000000E+00
  0.00000000E+00  0.00000000E+00  0.00000000E+00
  0.00000000E+00  0.00000000E+00  0.00000000E+00
  0.00000000E+00  0.00000000E+00  0.00000000E+00
  0.00000000E+00  0.00000000E+00  0.00000000E+00
  0.00000000E+00  0.00000000E+00  0.00000000E+00
  0.00000000E+00  0.00000000E+00  0.00000000E+00
  0.00000000E+00  0.00000000E+00  0.00000000E+00
  0.00000000E+00  0.00000000E+00  0.00000000E+00
  0.00000000E+00  0.00000000E+00  0.00000000E+00
  0.00000000E+00  0.00000000E+00  0.00000000E+00
  0.00000000E+00  0.00000000E+00  0.00000000E+00
  0.00000000E+00  0.00000000E+00  0.00000000E+00
  0.00000000E+00  0.00000000E+00  0.00000000E+00
  0.00000000E+00  0.00000000E+00  0.00000000E+00
  0.00000000E+00  0.00000000E+00  0.00000000E+00
  0.00000000E+00  0.00000000E+00  0.00000000E+00
  0.00000000E+00  0.00000000E+00  0.00000000E+00
  0.00000000E+00  0.00000000E+00  0.00000000E+00
  0.00000000E+00  0.00000000E+00  0.00000000E+00
  0.00000000E+00  0.00000000E+00  0.00000000E+00
  0.00000000E+00  0.00000000E+00  0.00000000E+00
  0.00000000E+00  0.00000000E+00  0.00000000E+00
  0.00000000E+00  0.00000000E+00  0.00000000E+00
  0.00000000E+00  0.00000000E+00  0.00000000E+00
  0.00000000E+00  0.00000000E+00  0.00000000E+00
  0.00000000E+00  0.00000000E+00  0.00000000E+00
  0.00000000E+00  0.00000000E+00  0.00000000E+00
  0.00000000E+00  0.00000000E+00  0.00000000E+00
  0.00000000E+00  0.00000000E+00  0.00000000E+00
  0.00000000E+00  0.00000000E+00  0.00000000E+00
  0.00000000E+00  0.00000000E+00  0.00000000E+00
  0.00000000E+00  0.00000000E+00  0.00000000E+00
  0.00000000E+00  0.00000000E+00  0.00000000E+00
  0.00000000E+00  0.00000000E+00  0.00000000E+00
