# Supplementary material for: Theoretical study of the effect of coordination environment on the activity of metal macrocyclic complexes as electrocatalysts for oxygen reduction
Source: iScience. 2022 Jun 8;25(7):104557. doi: 10.1016/j.isci.2022.104557 (PMC9234223; doi:10.1016/j.isci.2022.104557)
Supplement: Data S1. CONTCAR files of all the studied macrocyclic complexes [file mmc2.zip › All-CONTCAR/CONTCAR/Fe-L2-CONTCAR]

Fe-Pp-variant1-252525                   
   1.00000000000000     
    25.0000000000000000    0.0000000000000000    0.0000000000000000
     0.0000000000000000   25.0000000000000000    0.0000000000000000
     0.0000000000000000    0.0000000000000000   25.0000000000000000
   C    N    Fe   H 
    19     4     1    11
Direct
  0.3254024050178818  0.4996375976762640  0.5057253906803565
  0.3740196170126360  0.5298775197931828  0.5051733786154116
  0.3952558399346457  0.4421415164072605  0.5049817227689409
  0.3386999619644617  0.4453719327736672  0.5056178193687044
  0.4366246836431487  0.4034878022588337  0.5042596905632629
  0.5256010872955206  0.3882714444399316  0.5030357195068907
  0.4987523283382728  0.3376904151733945  0.5026754305160875
  0.4437137168075375  0.3472853468762673  0.5034929359252432
  0.5800681619463117  0.4023745584499359  0.5029627475313084
  0.5981468717079833  0.4551888841544987  0.5034338588145174
  0.6527468359414598  0.4726617756342985  0.5038821538667827
  0.6529564534485103  0.5276988979884797  0.5038899419873488
  0.5983123000736134  0.5453757102043767  0.5034159387779684
  0.5796376609786463  0.5981047808165263  0.5028911509728593
  0.5257664300090347  0.6131312432760730  0.5028657958297071
  0.5043869652704982  0.6664439390283209  0.5024791079268212
  0.4494950648354012  0.6624856071580285  0.5031666777370010
  0.3843502103231607  0.5851880694147183  0.5047357444115529
  0.4358161217873152  0.6068123067025147  0.5038925137946809
  0.4871257268881717  0.4272211775468914  0.5038829028188823
  0.4155029338712655  0.4941363665569885  0.5048250797510784
  0.4835918651869030  0.5771783275870128  0.5036174186414416
  0.5653248952117269  0.5008414334818257  0.5033665366532138
  0.4897206401873933  0.5018085137108552  0.5039790791631528
  0.6871144799998156  0.4460372734161973  0.5042482381638891
  0.6875455599714776  0.5540587979139651  0.5042901811424826
  0.5283229373783129  0.7027567101946998  0.5018481484551943
  0.4205462190818951  0.6949389850380787  0.5032104819457291
  0.2853276072733777  0.5165647224504669  0.5061028914904450
  0.3507054692943847  0.6129236264689265  0.5049862570235655
  0.3110137171075920  0.4118687205204093  0.5059481763320860
  0.4121832876378688  0.3173975076085370  0.5034725568296492
  0.6094102799761254  0.6299799881227882  0.5025483577307263
  0.5183348629724776  0.2988531291652647  0.5018104324436063
  0.6100067896251667  0.3706853339905187  0.5025454928193958
 
  0.00000000E+00  0.00000000E+00  0.00000000E+00
  0.00000000E+00  0.00000000E+00  0.00000000E+00
  0.00000000E+00  0.00000000E+00  0.00000000E+00
  0.00000000E+00  0.00000000E+00  0.00000000E+00
  0.00000000E+00  0.00000000E+00  0.00000000E+00
  0.00000000E+00  0.00000000E+00  0.00000000E+00
  0.00000000E+00  0.00000000E+00  0.00000000E+00
  0.00000000E+00  0.00000000E+00  0.00000000E+00
  0.00000000E+00  0.00000000E+00  0.00000000E+00
  0.00000000E+00  0.00000000E+00  0.00000000E+00
  0.00000000E+00  0.00000000E+00  0.00000000E+00
  0.00000000E+00  0.00000000E+00  0.00000000E+00
  0.00000000E+00  0.00000000E+00  0.00000000E+00
  0.00000000E+00  0.00000000E+00  0.00000000E+00
  0.00000000E+00  0.00000000E+00  0.00000000E+00
  0.00000000E+00  0.00000000E+00  0.00000000E+00
  0.00000000E+00  0.00000000E+00  0.00000000E+00
  0.00000000E+00  0.00000000E+00  0.00000000E+00
  0.00000000E+00  0.00000000E+00  0.00000000E+00
  0.00000000E+00  0.00000000E+00  0.00000000E+00
  0.00000000E+00  0.00000000E+00  0.00000000E+00
  0.00000000E+00  0.00000000E+00  0.00000000E+00
  0.00000000E+00  0.00000000E+00  0.00000000E+00
  0.00000000E+00  0.00000000E+00  0.00000000E+00
  0.00000000E+00  0.00000000E+00  0.00000000E+00
  0.00000000E+00  0.00000000E+00  0.00000000E+00
  0.00000000E+00  0.00000000E+00  0.00000000E+00
  0.00000000E+00  0.00000000E+00  0.00000000E+00
  0.00000000E+00  0.00000000E+00  0.00000000E+00
  0.00000000E+00  0.00000000E+00  0.00000000E+00
  0.00000000E+00  0.00000000E+00  0.00000000E+00
  0.00000000E+00  0.00000000E+00  0.00000000E+00
  0.00000000E+00  0.00000000E+00  0.00000000E+00
  0.00000000E+00  0.00000000E+00  0.00000000E+00
  0.00000000E+00  0.00000000E+00  0.00000000E+00
