# Supplementary material for: Theoretical study of the effect of coordination environment on the activity of metal macrocyclic complexes as electrocatalysts for oxygen reduction
Source: iScience. 2022 Jun 8;25(7):104557. doi: 10.1016/j.isci.2022.104557 (PMC9234223; doi:10.1016/j.isci.2022.104557)
Supplement: Data S1. CONTCAR files of all the studied macrocyclic complexes [file mmc2.zip › All-CONTCAR/CONTCAR/Fe-L3-CONTCAR]

POSCAR-Fe-variant3                      
   1.00000000000000     
    25.0000000000000000    0.0000000000000000    0.0000000000000000
     0.0000000000000000   25.0000000000000000    0.0000000000000000
     0.0000000000000000    0.0000000000000000   25.0000000000000000
   C    N    H    Fe
    16     8     8     1
Direct
  0.3124285403024042  0.5297466151845268  0.5100262996886343
  0.3677415240460417  0.5465607512527081  0.5067903940403121
  0.3676789924779702  0.4580063163447057  0.5068881689787280
  0.3124028993962013  0.4752384250067453  0.5098825133537291
  0.4330243811271161  0.3923465236160379  0.5042556289789683
  0.5216499285088568  0.3918037924633204  0.5043087711882683
  0.5043924879555648  0.3365093496910904  0.5035567432313622
  0.4498873471539777  0.3368974931465776  0.5033371494832310
  0.5873467927982543  0.4571728050822798  0.5056605058039012
  0.6427421227512456  0.4740877375028247  0.5064329107327364
  0.6426841765200821  0.5285945443809696  0.5064222620968131
  0.5873163217937993  0.5457911990858221  0.5053445271482583
  0.5219292321417107  0.6114243976794815  0.5024459507304456
  0.5049697622799049  0.6667722770985859  0.4994332654400578
  0.4504579508931861  0.6670545701894075  0.4992999178018992
  0.4333438796819918  0.6118281793035636  0.5025546410609496
  0.4774486348778579  0.4254190492991791  0.5044124034268339
  0.4010341896797343  0.5021740324896063  0.5054248156868399
  0.4775640197606140  0.5783077240443401  0.5039192865463253
  0.5539865808386121  0.5015558116644090  0.5052958569220373
  0.5729940410371200  0.5968919439314817  0.5036086951911605
  0.5728214347987001  0.4060763023767603  0.5050740883377217
  0.3821979153332019  0.5976292901014336  0.5046876207057195
  0.3819759208539398  0.4068908299792281  0.5057908567184740
  0.2790910340274548  0.5575001026890222  0.5119692100529395
  0.2788930257490612  0.4476511462063588  0.5116313158073058
  0.5317729511704866  0.3028143411495529  0.5033578372389090
  0.4221136072546305  0.3034931002804212  0.5028257268139151
  0.6762766752781288  0.4465044283394553  0.5068011393079099
  0.6762635167067845  0.5561644011836627  0.5069111100310597
  0.5326653846931924  0.7001837898396743  0.4977366655608816
  0.4229700943149750  0.7006198484972997  0.4974190081744277
  0.4775144367971898  0.5018687048994807  0.5047245697192509
 
  0.00000000E+00  0.00000000E+00  0.00000000E+00
  0.00000000E+00  0.00000000E+00  0.00000000E+00
  0.00000000E+00  0.00000000E+00  0.00000000E+00
  0.00000000E+00  0.00000000E+00  0.00000000E+00
  0.00000000E+00  0.00000000E+00  0.00000000E+00
  0.00000000E+00  0.00000000E+00  0.00000000E+00
  0.00000000E+00  0.00000000E+00  0.00000000E+00
  0.00000000E+00  0.00000000E+00  0.00000000E+00
  0.00000000E+00  0.00000000E+00  0.00000000E+00
  0.00000000E+00  0.00000000E+00  0.00000000E+00
  0.00000000E+00  0.00000000E+00  0.00000000E+00
  0.00000000E+00  0.00000000E+00  0.00000000E+00
  0.00000000E+00  0.00000000E+00  0.00000000E+00
  0.00000000E+00  0.00000000E+00  0.00000000E+00
  0.00000000E+00  0.00000000E+00  0.00000000E+00
  0.00000000E+00  0.00000000E+00  0.00000000E+00
  0.00000000E+00  0.00000000E+00  0.00000000E+00
  0.00000000E+00  0.00000000E+00  0.00000000E+00
  0.00000000E+00  0.00000000E+00  0.00000000E+00
  0.00000000E+00  0.00000000E+00  0.00000000E+00
  0.00000000E+00  0.00000000E+00  0.00000000E+00
  0.00000000E+00  0.00000000E+00  0.00000000E+00
  0.00000000E+00  0.00000000E+00  0.00000000E+00
  0.00000000E+00  0.00000000E+00  0.00000000E+00
  0.00000000E+00  0.00000000E+00  0.00000000E+00
  0.00000000E+00  0.00000000E+00  0.00000000E+00
  0.00000000E+00  0.00000000E+00  0.00000000E+00
  0.00000000E+00  0.00000000E+00  0.00000000E+00
  0.00000000E+00  0.00000000E+00  0.00000000E+00
  0.00000000E+00  0.00000000E+00  0.00000000E+00
  0.00000000E+00  0.00000000E+00  0.00000000E+00
  0.00000000E+00  0.00000000E+00  0.00000000E+00
  0.00000000E+00  0.00000000E+00  0.00000000E+00
