# Supplementary material for: Theoretical study of the effect of coordination environment on the activity of metal macrocyclic complexes as electrocatalysts for oxygen reduction
Source: iScience. 2022 Jun 8;25(7):104557. doi: 10.1016/j.isci.2022.104557 (PMC9234223; doi:10.1016/j.isci.2022.104557)
Supplement: Data S1. CONTCAR files of all the studied macrocyclic complexes [file mmc2.zip › All-CONTCAR/CONTCAR/Fe-N2C2-cis-CONTCAR]

Fe-2C                                   
   1.00000000000000     
    25.0000000000000000    0.0000000000000000    0.0000000000000000
     0.0000000000000000   25.0000000000000000    0.0000000000000000
     0.0000000000000000    0.0000000000000000   25.0000000000000000
   C    N    Fe   H 
    46     2     1    28
Direct
  0.3363514477744156  0.5324043300027441  0.4958839308913452
  0.3906091906660714  0.5502054985889397  0.4911553734916774
  0.3925019425760318  0.4619453433556209  0.4913949029231121
  0.3374541528466773  0.4776868743768224  0.4960282350365072
  0.4094905609902694  0.4084231064927912  0.4906663931381093
  0.4632526831676995  0.3922748052193842  0.4895855136519676
  0.5515559324409317  0.3919232864442590  0.4893593978652322
  0.5346690836786376  0.3371821480093455  0.4886480326481003
  0.4799432895123760  0.3373435596893863  0.4880634863111036
  0.6053889317070079  0.4086726210646994  0.4902289829162607
  0.6193959303846791  0.4626699409350272  0.4911445444113293
  0.6744519032840002  0.4806889992402309  0.4914822947205624
  0.6752182077133383  0.5354863173671279  0.4916166500363405
  0.6209068859616022  0.5545607843663982  0.4902913639542917
  0.6064590859202411  0.6086539659797561  0.4893420516849953
  0.5520909857738427  0.6221112453953346  0.4887531736220749
  0.5321604057252233  0.6759524683060147  0.4844481163648999
  0.4773742469053023  0.6742486936475117  0.4841361203749272
  0.4064579713114539  0.6043114914010220  0.4898099264504923
  0.4602472895945315  0.6190952454165768  0.4885019949260868
  0.3675592905254546  0.3659606762837367  0.4916394817164180
  0.3633213858848927  0.3307642777136788  0.5352659554749606
  0.3312742424317293  0.3603739145049298  0.4490716384970578
  0.3239568423386134  0.2911708637806371  0.5363083234896158
  0.2919049554688020  0.3207727063644071  0.4501139505322511
  0.2880930975779407  0.2860455805057343  0.4937435561695958
  0.6480291081076057  0.3668577689393288  0.4901256479782330
  0.6820035019024726  0.3604195724435831  0.5344572907192403
  0.6555119178751740  0.3332856777745856  0.4456546574164657
  0.7220476296001263  0.3214797295617473  0.5344275672736564
  0.6955881682730078  0.2943543221223238  0.4456104267585407
  0.7289441911790215  0.2882300950110267  0.4900336567032621
  0.6480605623274542  0.6512250477859081  0.4884477891431599
  0.6526296947899869  0.6879701733021165  0.5307622741517659
  0.6835731840453261  0.6558243303512469  0.4451005555600301
  0.6916382350196291  0.7279425186208344  0.5298210211999227
  0.7223387962132136  0.6960122732181304  0.4440362109056918
  0.7265818196911723  0.7321842114070867  0.4864237367937301
  0.3640592216416269  0.6462907255923437  0.4900139201919154
  0.3268968711285702  0.6500934980899282  0.4479815933757706
  0.3605870096937832  0.6834509437300069  0.5320919940720188
  0.2875602032080722  0.6897553362583694  0.4480181744622351
  0.3211883222662950  0.7230353405567859  0.5321778346082782
  0.2845016101019979  0.7263553056337924  0.4901442736883784
  0.5074589465904951  0.5848733607308749  0.4902399617945806
  0.5843821070495657  0.5093162587724984  0.4903508201031642
  0.5076679219265998  0.4256406868155681  0.4899998553604509
  0.4250208673418676  0.5069032987437049  0.4890301831045770
  0.5076164589424333  0.5081414236737666  0.4899893784816642
  0.3016932503553851  0.5582687841867136  0.4994838457398759
  0.3038686643687203  0.4504805126828678  0.4997743441771764
  0.5611415648695495  0.3027973702558487  0.4886876369759854
  0.4533366871268872  0.3031125007514116  0.4867792286347971
  0.7090895762513555  0.4543923374708963  0.4915034774450456
  0.7105302566655476  0.5608850084707180  0.4925193651763733
  0.5569730238446117  0.7115188746751214  0.4810031967932860
  0.4504933507777624  0.7082040069440836  0.4802806629426872
  0.3910955219900125  0.3350023620073851  0.5686774993029289
  0.3343756696102543  0.3873063452024836  0.4148507069009943
  0.3212792464344702  0.2643408356644290  0.5706290047386162
  0.2641602034967866  0.3170183862119741  0.4166267514219144
  0.2573278385934426  0.2551259699465447  0.4945795824426442
  0.6766138310092460  0.3862057672103166  0.5692638612722569
  0.6298057504092950  0.3381920703069249  0.4107154262894389
  0.7478948927200518  0.3170582541291411  0.5693261162544893
  0.7007943744755736  0.2687842354423420  0.4106189002057896
  0.7601739660685612  0.2577350673114008  0.4900312388567432
  0.6255458678301623  0.6846538083791106  0.5648464073625480
  0.6801713234462377  0.6278396253742514  0.4117668731869737
  0.6947248973353494  0.7558301506311670  0.5632588794403081
  0.7492444446234731  0.6990985487002116  0.4098054624673104
  0.7569526247888583  0.7635294179689606  0.4856343365820943
  0.3294070014024209  0.6218888503655765  0.4147651405678230
  0.3890243249083623  0.6808814033589548  0.5651026602960950
  0.2592782918703155  0.6921349874098367  0.4148586486021459
  0.3191149483361044  0.7513548106913562  0.5653308357546708
  0.2537024163139309  0.7572888616622917  0.4902176450229097
 
  0.00000000E+00  0.00000000E+00  0.00000000E+00
  0.00000000E+00  0.00000000E+00  0.00000000E+00
  0.00000000E+00  0.00000000E+00  0.00000000E+00
  0.00000000E+00  0.00000000E+00  0.00000000E+00
  0.00000000E+00  0.00000000E+00  0.00000000E+00
  0.00000000E+00  0.00000000E+00  0.00000000E+00
  0.00000000E+00  0.00000000E+00  0.00000000E+00
  0.00000000E+00  0.00000000E+00  0.00000000E+00
  0.00000000E+00  0.00000000E+00  0.00000000E+00
  0.00000000E+00  0.00000000E+00  0.00000000E+00
  0.00000000E+00  0.00000000E+00  0.00000000E+00
  0.00000000E+00  0.00000000E+00  0.00000000E+00
  0.00000000E+00  0.00000000E+00  0.00000000E+00
  0.00000000E+00  0.00000000E+00  0.00000000E+00
  0.00000000E+00  0.00000000E+00  0.00000000E+00
  0.00000000E+00  0.00000000E+00  0.00000000E+00
  0.00000000E+00  0.00000000E+00  0.00000000E+00
  0.00000000E+00  0.00000000E+00  0.00000000E+00
  0.00000000E+00  0.00000000E+00  0.00000000E+00
  0.00000000E+00  0.00000000E+00  0.00000000E+00
  0.00000000E+00  0.00000000E+00  0.00000000E+00
  0.00000000E+00  0.00000000E+00  0.00000000E+00
  0.00000000E+00  0.00000000E+00  0.00000000E+00
  0.00000000E+00  0.00000000E+00  0.00000000E+00
  0.00000000E+00  0.00000000E+00  0.00000000E+00
  0.00000000E+00  0.00000000E+00  0.00000000E+00
  0.00000000E+00  0.00000000E+00  0.00000000E+00
  0.00000000E+00  0.00000000E+00  0.00000000E+00
  0.00000000E+00  0.00000000E+00  0.00000000E+00
  0.00000000E+00  0.00000000E+00  0.00000000E+00
  0.00000000E+00  0.00000000E+00  0.00000000E+00
  0.00000000E+00  0.00000000E+00  0.00000000E+00
  0.00000000E+00  0.00000000E+00  0.00000000E+00
  0.00000000E+00  0.00000000E+00  0.00000000E+00
  0.00000000E+00  0.00000000E+00  0.00000000E+00
  0.00000000E+00  0.00000000E+00  0.00000000E+00
  0.00000000E+00  0.00000000E+00  0.00000000E+00
  0.00000000E+00  0.00000000E+00  0.00000000E+00
  0.00000000E+00  0.00000000E+00  0.00000000E+00
  0.00000000E+00  0.00000000E+00  0.00000000E+00
  0.00000000E+00  0.00000000E+00  0.00000000E+00
  0.00000000E+00  0.00000000E+00  0.00000000E+00
  0.00000000E+00  0.00000000E+00  0.00000000E+00
  0.00000000E+00  0.00000000E+00  0.00000000E+00
  0.00000000E+00  0.00000000E+00  0.00000000E+00
  0.00000000E+00  0.00000000E+00  0.00000000E+00
  0.00000000E+00  0.00000000E+00  0.00000000E+00
  0.00000000E+00  0.00000000E+00  0.00000000E+00
  0.00000000E+00  0.00000000E+00  0.00000000E+00
  0.00000000E+00  0.00000000E+00  0.00000000E+00
  0.00000000E+00  0.00000000E+00  0.00000000E+00
  0.00000000E+00  0.00000000E+00  0.00000000E+00
  0.00000000E+00  0.00000000E+00  0.00000000E+00
  0.00000000E+00  0.00000000E+00  0.00000000E+00
  0.00000000E+00  0.00000000E+00  0.00000000E+00
  0.00000000E+00  0.00000000E+00  0.00000000E+00
  0.00000000E+00  0.00000000E+00  0.00000000E+00
  0.00000000E+00  0.00000000E+00  0.00000000E+00
  0.00000000E+00  0.00000000E+00  0.00000000E+00
  0.00000000E+00  0.00000000E+00  0.00000000E+00
  0.00000000E+00  0.00000000E+00  0.00000000E+00
  0.00000000E+00  0.00000000E+00  0.00000000E+00
  0.00000000E+00  0.00000000E+00  0.00000000E+00
  0.00000000E+00  0.00000000E+00  0.00000000E+00
  0.00000000E+00  0.00000000E+00  0.00000000E+00
  0.00000000E+00  0.00000000E+00  0.00000000E+00
  0.00000000E+00  0.00000000E+00  0.00000000E+00
  0.00000000E+00  0.00000000E+00  0.00000000E+00
  0.00000000E+00  0.00000000E+00  0.00000000E+00
  0.00000000E+00  0.00000000E+00  0.00000000E+00
  0.00000000E+00  0.00000000E+00  0.00000000E+00
  0.00000000E+00  0.00000000E+00  0.00000000E+00
  0.00000000E+00  0.00000000E+00  0.00000000E+00
  0.00000000E+00  0.00000000E+00  0.00000000E+00
  0.00000000E+00  0.00000000E+00  0.00000000E+00
  0.00000000E+00  0.00000000E+00  0.00000000E+00
  0.00000000E+00  0.00000000E+00  0.00000000E+00
