# Supplementary material for: Theoretical study of the effect of coordination environment on the activity of metal macrocyclic complexes as electrocatalysts for oxygen reduction
Source: iScience. 2022 Jun 8;25(7):104557. doi: 10.1016/j.isci.2022.104557 (PMC9234223; doi:10.1016/j.isci.2022.104557)
Supplement: Data S1. CONTCAR files of all the studied macrocyclic complexes [file mmc2.zip › All-CONTCAR/CONTCAR/Fe-N2C2-trans-CONTCAR]

Fe-2C-interval                          
   1.00000000000000     
    25.0000000000000000    0.0000000000000000    0.0000000000000000
     0.0000000000000000   25.0000000000000000    0.0000000000000000
     0.0000000000000000    0.0000000000000000   25.0000000000000000
   C    N    Fe   H 
    46     2     1    28
Direct
  0.3382880994122693  0.5335534880376799  0.4952923714709147
  0.3923538837369903  0.5507678161689182  0.4894252564786286
  0.3933402066762772  0.4622061211165482  0.4948055475377963
  0.3389221361807807  0.4787958199288271  0.4988259321796697
  0.4088990354492975  0.4079188799693267  0.4953844177985683
  0.4625273826192492  0.3925876254762380  0.4936143349137850
  0.5529718386761542  0.3933932398487408  0.4850885817638553
  0.5353418711461235  0.3380607381534352  0.4854461867182059
  0.4808297433679043  0.3376089428985246  0.4900639239302720
  0.6064150237231466  0.4095403305133525  0.4859287305369284
  0.6210881599819583  0.4639788868964502  0.4885256894360994
  0.6754257433780299  0.4813265718628234  0.4902634456739648
  0.6749655968151417  0.5360553613301189  0.4937031681232532
  0.6203809078857950  0.5526223688397938  0.4926962902887947
  0.6048875880845825  0.6069015248223858  0.4930470283666454
  0.5511736913406647  0.6221288239076694  0.4923670639183418
  0.5328568108637689  0.6769167325824346  0.4865008569326940
  0.4783149029313736  0.6762812885175107  0.4822180301870797
  0.4070950988293868  0.6051918253662540  0.4861954660327520
  0.4605775632978905  0.6211146495281371  0.4854546927522923
  0.3662765872723378  0.3662046920571956  0.4952176473927558
  0.3609134738980564  0.3300988566010720  0.5379735299272604
  0.3313574233670921  0.3612314660969526  0.4513969071457151
  0.3215972830128690  0.2904237005221212  0.5370152619771682
  0.2923124571213907  0.3213323384571128  0.4503230578163678
  0.2872107780293659  0.2858453806462336  0.4931951301021172
  0.6495243381104632  0.3683035119984795  0.4869718271592476
  0.6817644507920997  0.3616466654195715  0.5325761090395787
  0.6578193072879176  0.3341438563931756  0.4431175104436233
  0.7211022923223543  0.3220427429297602  0.5342819616306000
  0.6972915233673050  0.2946304597184626  0.4447972891669333
  0.7290347282388372  0.2884035885244493  0.4903626698419164
  0.6472830592718791  0.6488093150704848  0.4910988590608880
  0.6528996404429636  0.6860257268692478  0.5328626286487246
  0.6815048275445114  0.6531153057054927  0.4466550782717160
  0.6916982319473670  0.7261463565582749  0.5303247651301871
  0.7201119860422827  0.6933712208667091  0.4440381660568811
  0.7254028178366859  0.7300144589453779  0.4859186975481761
  0.3640792691233115  0.6464853996183614  0.4869149531197235
  0.3265201291469231  0.6508776599548496  0.4453121751762234
  0.3607180125350988  0.6825858386339519  0.5299198481832378
  0.2868897644632386  0.6902500568395332  0.4467094126598964
  0.3209404159401383  0.7217302512388297  0.5314097042321351
  0.2838774317658473  0.7257312903600462  0.4897771459268468
  0.5061451717798598  0.5860360375929973  0.4908555956869138
  0.5075251326950695  0.4286146445296737  0.4899871927289339
  0.4268179186676975  0.5067246360108326  0.4898638727470038
  0.5866585070987639  0.5080567738049833  0.4900008664421756
  0.5067249977646981  0.5073208445452106  0.4899875143255427
  0.3038929546795580  0.5598980279495402  0.4974186924723254
  0.3051756805899158  0.4521225096889467  0.5044250523709407
  0.5613329286691520  0.3032846916922688  0.4828559136967278
  0.4552386548888049  0.3024397676911002  0.4905159986664931
  0.7099467725717787  0.4550877297722719  0.4890114712406707
  0.7089963391199205  0.5628027323260131  0.4965746343403862
  0.5585251129002730  0.7119602866917307  0.4843459314455777
  0.4524099594451758  0.7107868393282852  0.4766851509854809
  0.3876178966942039  0.3336169806570191  0.5723357483392186
  0.3354829255269365  0.3887122306547690  0.4177249269754991
  0.3178603417583327  0.2629372934868606  0.5707079195299124
  0.2658928087150738  0.3178744570376824  0.4157521470623518
  0.2566615056177658  0.2547108256438125  0.4924363727995808
  0.6754056280463610  0.3876096926438193  0.5670959495975476
  0.6332003078531802  0.3389280740552340  0.4073790043189172
  0.7455041106317861  0.3173548749955457  0.5701624118010943
  0.7032247070314972  0.2685828153769383  0.4102921298434737
  0.7597627079043557  0.2574481050479547  0.4916465667462419
  0.6267105623474901  0.6831218451212605  0.5676633555405968
  0.6771410753891480  0.6248454811361706  0.4136732753377018
  0.6955352527620444  0.7545648425500806  0.5632257937060686
  0.7459797107428653  0.6962716274389879  0.4089981338912582
  0.7555327984126131  0.7615157774231032  0.4839128713213185
  0.3287852066470492  0.6234010684140151  0.4114575968426082
  0.3894268935755306  0.6793307555106030  0.5626431828045348
  0.2582645978709029  0.6932635873030287  0.4139021643532477
  0.3188817986781491  0.7491253862885686  0.5653277627189404
  0.2528035816469258  0.7563474007997747  0.4909074116222209
 
  0.00000000E+00  0.00000000E+00  0.00000000E+00
  0.00000000E+00  0.00000000E+00  0.00000000E+00
  0.00000000E+00  0.00000000E+00  0.00000000E+00
  0.00000000E+00  0.00000000E+00  0.00000000E+00
  0.00000000E+00  0.00000000E+00  0.00000000E+00
  0.00000000E+00  0.00000000E+00  0.00000000E+00
  0.00000000E+00  0.00000000E+00  0.00000000E+00
  0.00000000E+00  0.00000000E+00  0.00000000E+00
  0.00000000E+00  0.00000000E+00  0.00000000E+00
  0.00000000E+00  0.00000000E+00  0.00000000E+00
  0.00000000E+00  0.00000000E+00  0.00000000E+00
  0.00000000E+00  0.00000000E+00  0.00000000E+00
  0.00000000E+00  0.00000000E+00  0.00000000E+00
  0.00000000E+00  0.00000000E+00  0.00000000E+00
  0.00000000E+00  0.00000000E+00  0.00000000E+00
  0.00000000E+00  0.00000000E+00  0.00000000E+00
  0.00000000E+00  0.00000000E+00  0.00000000E+00
  0.00000000E+00  0.00000000E+00  0.00000000E+00
  0.00000000E+00  0.00000000E+00  0.00000000E+00
  0.00000000E+00  0.00000000E+00  0.00000000E+00
  0.00000000E+00  0.00000000E+00  0.00000000E+00
  0.00000000E+00  0.00000000E+00  0.00000000E+00
  0.00000000E+00  0.00000000E+00  0.00000000E+00
  0.00000000E+00  0.00000000E+00  0.00000000E+00
  0.00000000E+00  0.00000000E+00  0.00000000E+00
  0.00000000E+00  0.00000000E+00  0.00000000E+00
  0.00000000E+00  0.00000000E+00  0.00000000E+00
  0.00000000E+00  0.00000000E+00  0.00000000E+00
  0.00000000E+00  0.00000000E+00  0.00000000E+00
  0.00000000E+00  0.00000000E+00  0.00000000E+00
  0.00000000E+00  0.00000000E+00  0.00000000E+00
  0.00000000E+00  0.00000000E+00  0.00000000E+00
  0.00000000E+00  0.00000000E+00  0.00000000E+00
  0.00000000E+00  0.00000000E+00  0.00000000E+00
  0.00000000E+00  0.00000000E+00  0.00000000E+00
  0.00000000E+00  0.00000000E+00  0.00000000E+00
  0.00000000E+00  0.00000000E+00  0.00000000E+00
  0.00000000E+00  0.00000000E+00  0.00000000E+00
  0.00000000E+00  0.00000000E+00  0.00000000E+00
  0.00000000E+00  0.00000000E+00  0.00000000E+00
  0.00000000E+00  0.00000000E+00  0.00000000E+00
  0.00000000E+00  0.00000000E+00  0.00000000E+00
  0.00000000E+00  0.00000000E+00  0.00000000E+00
  0.00000000E+00  0.00000000E+00  0.00000000E+00
  0.00000000E+00  0.00000000E+00  0.00000000E+00
  0.00000000E+00  0.00000000E+00  0.00000000E+00
  0.00000000E+00  0.00000000E+00  0.00000000E+00
  0.00000000E+00  0.00000000E+00  0.00000000E+00
  0.00000000E+00  0.00000000E+00  0.00000000E+00
  0.00000000E+00  0.00000000E+00  0.00000000E+00
  0.00000000E+00  0.00000000E+00  0.00000000E+00
  0.00000000E+00  0.00000000E+00  0.00000000E+00
  0.00000000E+00  0.00000000E+00  0.00000000E+00
  0.00000000E+00  0.00000000E+00  0.00000000E+00
  0.00000000E+00  0.00000000E+00  0.00000000E+00
  0.00000000E+00  0.00000000E+00  0.00000000E+00
  0.00000000E+00  0.00000000E+00  0.00000000E+00
  0.00000000E+00  0.00000000E+00  0.00000000E+00
  0.00000000E+00  0.00000000E+00  0.00000000E+00
  0.00000000E+00  0.00000000E+00  0.00000000E+00
  0.00000000E+00  0.00000000E+00  0.00000000E+00
  0.00000000E+00  0.00000000E+00  0.00000000E+00
  0.00000000E+00  0.00000000E+00  0.00000000E+00
  0.00000000E+00  0.00000000E+00  0.00000000E+00
  0.00000000E+00  0.00000000E+00  0.00000000E+00
  0.00000000E+00  0.00000000E+00  0.00000000E+00
  0.00000000E+00  0.00000000E+00  0.00000000E+00
  0.00000000E+00  0.00000000E+00  0.00000000E+00
  0.00000000E+00  0.00000000E+00  0.00000000E+00
  0.00000000E+00  0.00000000E+00  0.00000000E+00
  0.00000000E+00  0.00000000E+00  0.00000000E+00
  0.00000000E+00  0.00000000E+00  0.00000000E+00
  0.00000000E+00  0.00000000E+00  0.00000000E+00
  0.00000000E+00  0.00000000E+00  0.00000000E+00
  0.00000000E+00  0.00000000E+00  0.00000000E+00
  0.00000000E+00  0.00000000E+00  0.00000000E+00
  0.00000000E+00  0.00000000E+00  0.00000000E+00
