# Supplementary material for: Theoretical study of the effect of coordination environment on the activity of metal macrocyclic complexes as electrocatalysts for oxygen reduction
Source: iScience. 2022 Jun 8;25(7):104557. doi: 10.1016/j.isci.2022.104557 (PMC9234223; doi:10.1016/j.isci.2022.104557)
Supplement: Data S1. CONTCAR files of all the studied macrocyclic complexes [file mmc2.zip › All-CONTCAR/CONTCAR/Fe-N2O2-cis-CONTCAR]

Fe-2O                                   
   1.00000000000000     
    25.0000000000000000    0.0000000000000000    0.0000000000000000
     0.0000000000000000   25.0000000000000000    0.0000000000000000
     0.0000000000000000    0.0000000000000000   25.0000000000000000
   C    N    Fe   H    O 
    44     2     1    28     2
Direct
  0.3367468830976926  0.5337672102267187  0.5002628643673039
  0.3909947866897412  0.5509931868860671  0.4926529740237852
  0.3912252850334869  0.4617479041638253  0.4933401811256565
  0.3369644485999653  0.4787377317106213  0.5005834804897709
  0.4089780809576168  0.4081261078093993  0.4915903440872789
  0.4627174936796292  0.3910369355803320  0.4894122869762611
  0.5520438998807219  0.3920092625712557  0.4894297563863028
  0.5354155246712893  0.3370389949876688  0.4869424670218159
  0.4804493910051147  0.3365734475290402  0.4863458578162346
  0.6059522022998238  0.4097865897905300  0.4910306264094197
  0.6247402597058564  0.4623510989835199  0.4925620529367982
  0.6778572193364943  0.4811689776744959  0.4943126861996356
  0.6773018234845989  0.5364857741271424  0.4940860160471716
  0.6239649654153435  0.5538903175915685  0.4913976820425599
  0.6041858316586791  0.6060974735715415  0.4881366645424817
  0.5516694675595565  0.6249462220514215  0.4852739049763322
  0.5334312166684522  0.6777146179851022  0.4786697462085162
  0.4781561803448484  0.6774521242598083  0.4788267885593365
  0.4079500652447391  0.6051517866014996  0.4896506337007412
  0.4601287363488167  0.6244620605030740  0.4857492603931224
  0.3668597503741453  0.3657536420779949  0.4922850534958434
  0.3612840023889504  0.3310907865263868  0.5361735955799909
  0.3317344979620386  0.3597520322905211  0.4488213386024925
  0.3216594641086527  0.2916915212901946  0.5366251085176806
  0.2923223579802061  0.3201608701282438  0.4491100479059179
  0.2870762895448494  0.2860257966293186  0.4930655133407598
  0.6487069130579336  0.3678184592762718  0.4908558048266526
  0.6796899017105131  0.3580116964658052  0.5366591929630152
  0.6585168771080335  0.3371982760979323  0.4447711427795004
  0.7195581714588540  0.3188335857675366  0.5363910695933302
  0.6981736489894373  0.2978403205512329  0.4445303985866573
  0.7288964534954064  0.2885909248365092  0.4903253280247448
  0.6461686077738867  0.6490213005852912  0.4871246497045751
  0.6542774784136846  0.6818382902771956  0.5319231005756775
  0.6777255222932247  0.6571448114963032  0.4414328719646434
  0.6931372600565712  0.7219784203881162  0.5310238514297024
  0.7166552627943219  0.6972228570733267  0.4405730811606674
  0.7244345993968335  0.7297581546679739  0.4853639441075332
  0.3653959381503140  0.6472282655017705  0.4902543566111937
  0.3294971018736002  0.6521617326146726  0.4472922548875134
  0.3601371773783510  0.6823605738642259  0.5337867059103631
  0.2895875703301884  0.6912309908951144  0.4477927760073441
  0.3201451954388993  0.7213855802581076  0.5343866847811592
  0.2847944555599199  0.7260003757992187  0.4913215570440511
  0.5075131230894095  0.4245169229770058  0.4909323131802696
  0.4238888756796840  0.5068913390932077  0.4888917699843051
  0.5022891084619262  0.5027961758051565  0.4894928422772777
  0.3024915720626408  0.5599372609383911  0.5053745675324357
  0.3029452489912726  0.4523360768806546  0.5060335063520685
  0.5619960588583647  0.3027480728583521  0.4858027229477876
  0.4545000038057288  0.3018630526114102  0.4841660783869812
  0.7127049037721619  0.4554053161373727  0.4954517615655891
  0.7115628491670676  0.5630319174716467  0.4953334480279487
  0.5594727441016559  0.7120677924344987  0.4739441417891641
  0.4517779735208055  0.7115318140941053  0.4740031627337919
  0.3881059340979063  0.3355217339765477  0.5703229988327323
  0.3358226808354311  0.3863107186764042  0.4144240631317799
  0.3177345263540759  0.2653969860468026  0.5712607952852623
  0.2656916639412051  0.3159172305990178  0.4147716793699880
  0.2562073157473679  0.2551624227644364  0.4933812651498083
  0.6721772239482667  0.3812986474648651  0.5728213656919411
  0.6346698731833521  0.3445096339400762  0.4089458437623462
  0.7432408942786189  0.3117936861366181  0.5723982763517051
  0.7051979524295040  0.2744094152920397  0.4083612392334844
  0.7599352741598445  0.2579036049484361  0.4901117170187101
  0.6298853907208682  0.6756376002856073  0.5675958094990682
  0.6714927591350934  0.6318347649208068  0.4064182100241964
  0.6990141801385324  0.7471637187196959  0.5661929447837712
  0.7408733535146238  0.7031198051798045  0.4047338434183803
  0.7547839652619908  0.7611108487519250  0.4846934326656487
  0.3332779587025915  0.6250596606834045  0.4132747179765890
  0.3875260093711420  0.6785535444984440  0.5675846996092369
  0.2622413115138474  0.6946209390898209  0.4139120050007311
  0.3164726686831937  0.7481462115327675  0.5686974748260105
  0.2535826089116394  0.7564963893978913  0.4916830718395534
  0.5061443864830281  0.5910915687177691  0.4887233053701084
  0.5906113997558777  0.5078579001111120  0.4912091776697632
 
  0.00000000E+00  0.00000000E+00  0.00000000E+00
  0.00000000E+00  0.00000000E+00  0.00000000E+00
  0.00000000E+00  0.00000000E+00  0.00000000E+00
  0.00000000E+00  0.00000000E+00  0.00000000E+00
  0.00000000E+00  0.00000000E+00  0.00000000E+00
  0.00000000E+00  0.00000000E+00  0.00000000E+00
  0.00000000E+00  0.00000000E+00  0.00000000E+00
  0.00000000E+00  0.00000000E+00  0.00000000E+00
  0.00000000E+00  0.00000000E+00  0.00000000E+00
  0.00000000E+00  0.00000000E+00  0.00000000E+00
  0.00000000E+00  0.00000000E+00  0.00000000E+00
  0.00000000E+00  0.00000000E+00  0.00000000E+00
  0.00000000E+00  0.00000000E+00  0.00000000E+00
  0.00000000E+00  0.00000000E+00  0.00000000E+00
  0.00000000E+00  0.00000000E+00  0.00000000E+00
  0.00000000E+00  0.00000000E+00  0.00000000E+00
  0.00000000E+00  0.00000000E+00  0.00000000E+00
  0.00000000E+00  0.00000000E+00  0.00000000E+00
  0.00000000E+00  0.00000000E+00  0.00000000E+00
  0.00000000E+00  0.00000000E+00  0.00000000E+00
  0.00000000E+00  0.00000000E+00  0.00000000E+00
  0.00000000E+00  0.00000000E+00  0.00000000E+00
  0.00000000E+00  0.00000000E+00  0.00000000E+00
  0.00000000E+00  0.00000000E+00  0.00000000E+00
  0.00000000E+00  0.00000000E+00  0.00000000E+00
  0.00000000E+00  0.00000000E+00  0.00000000E+00
  0.00000000E+00  0.00000000E+00  0.00000000E+00
  0.00000000E+00  0.00000000E+00  0.00000000E+00
  0.00000000E+00  0.00000000E+00  0.00000000E+00
  0.00000000E+00  0.00000000E+00  0.00000000E+00
  0.00000000E+00  0.00000000E+00  0.00000000E+00
  0.00000000E+00  0.00000000E+00  0.00000000E+00
  0.00000000E+00  0.00000000E+00  0.00000000E+00
  0.00000000E+00  0.00000000E+00  0.00000000E+00
  0.00000000E+00  0.00000000E+00  0.00000000E+00
  0.00000000E+00  0.00000000E+00  0.00000000E+00
  0.00000000E+00  0.00000000E+00  0.00000000E+00
  0.00000000E+00  0.00000000E+00  0.00000000E+00
  0.00000000E+00  0.00000000E+00  0.00000000E+00
  0.00000000E+00  0.00000000E+00  0.00000000E+00
  0.00000000E+00  0.00000000E+00  0.00000000E+00
  0.00000000E+00  0.00000000E+00  0.00000000E+00
  0.00000000E+00  0.00000000E+00  0.00000000E+00
  0.00000000E+00  0.00000000E+00  0.00000000E+00
  0.00000000E+00  0.00000000E+00  0.00000000E+00
  0.00000000E+00  0.00000000E+00  0.00000000E+00
  0.00000000E+00  0.00000000E+00  0.00000000E+00
  0.00000000E+00  0.00000000E+00  0.00000000E+00
  0.00000000E+00  0.00000000E+00  0.00000000E+00
  0.00000000E+00  0.00000000E+00  0.00000000E+00
  0.00000000E+00  0.00000000E+00  0.00000000E+00
  0.00000000E+00  0.00000000E+00  0.00000000E+00
  0.00000000E+00  0.00000000E+00  0.00000000E+00
  0.00000000E+00  0.00000000E+00  0.00000000E+00
  0.00000000E+00  0.00000000E+00  0.00000000E+00
  0.00000000E+00  0.00000000E+00  0.00000000E+00
  0.00000000E+00  0.00000000E+00  0.00000000E+00
  0.00000000E+00  0.00000000E+00  0.00000000E+00
  0.00000000E+00  0.00000000E+00  0.00000000E+00
  0.00000000E+00  0.00000000E+00  0.00000000E+00
  0.00000000E+00  0.00000000E+00  0.00000000E+00
  0.00000000E+00  0.00000000E+00  0.00000000E+00
  0.00000000E+00  0.00000000E+00  0.00000000E+00
  0.00000000E+00  0.00000000E+00  0.00000000E+00
  0.00000000E+00  0.00000000E+00  0.00000000E+00
  0.00000000E+00  0.00000000E+00  0.00000000E+00
  0.00000000E+00  0.00000000E+00  0.00000000E+00
  0.00000000E+00  0.00000000E+00  0.00000000E+00
  0.00000000E+00  0.00000000E+00  0.00000000E+00
  0.00000000E+00  0.00000000E+00  0.00000000E+00
  0.00000000E+00  0.00000000E+00  0.00000000E+00
  0.00000000E+00  0.00000000E+00  0.00000000E+00
  0.00000000E+00  0.00000000E+00  0.00000000E+00
  0.00000000E+00  0.00000000E+00  0.00000000E+00
  0.00000000E+00  0.00000000E+00  0.00000000E+00
  0.00000000E+00  0.00000000E+00  0.00000000E+00
  0.00000000E+00  0.00000000E+00  0.00000000E+00
