# Supplementary material for: Theoretical study of the effect of coordination environment on the activity of metal macrocyclic complexes as electrocatalysts for oxygen reduction
Source: iScience. 2022 Jun 8;25(7):104557. doi: 10.1016/j.isci.2022.104557 (PMC9234223; doi:10.1016/j.isci.2022.104557)
Supplement: Data S1. CONTCAR files of all the studied macrocyclic complexes [file mmc2.zip › All-CONTCAR/CONTCAR/Fe-N2O2-trans-CONTCAR]

Fe-2O-interval                          
   1.00000000000000     
    25.0000000000000000    0.0000000000000000    0.0000000000000000
     0.0000000000000000   25.0000000000000000    0.0000000000000000
     0.0000000000000000    0.0000000000000000   25.0000000000000000
   C    N    Fe   H    O 
    44     2     1    28     2
Direct
  0.3403948268899521  0.5335258067130488  0.5021330092006824
  0.3942480659074734  0.5511795653855304  0.4950820855089190
  0.3950175573616619  0.4618729129735911  0.4938701540781686
  0.3408195217106904  0.4785366316818488  0.5010611819382781
  0.4107808865390987  0.4071635723318150  0.4913261755502769
  0.4620896936199506  0.3864867059783862  0.4884131625097028
  0.5533503426672873  0.3871626591701886  0.4879599039284471
  0.5356204906495065  0.3333217806614862  0.4865476652342719
  0.4805886373989641  0.3329267287806959  0.4862293813580093
  0.6043951364048821  0.4086464329716237  0.4894851527843713
  0.6194561236916770  0.4635519615330326  0.4911148747552938
  0.6737621792549913  0.4812049541289295  0.4925613410799728
  0.6732079877925609  0.5361867969670479  0.4938136310980787
  0.6185892426134059  0.5529151389506434  0.4918067613820338
  0.6027322875829673  0.6075838657385360  0.4889067611415382
  0.5513194608743220  0.6281549567320198  0.4868602219826846
  0.5326911309661696  0.6812775652578051  0.4801458928510376
  0.4776578703760632  0.6807805522916364  0.4804286283628753
  0.4090475103489536  0.6060450585695535  0.4914390831183015
  0.4600432188853379  0.6273808888652211  0.4875585018108558
  0.3672200992374919  0.3660159931483071  0.4921414562615461
  0.3595473046441893  0.3330133876070963  0.5369111872812193
  0.3334314389754503  0.3594102660808626  0.4477509001787210
  0.3192529795556635  0.2942678783274797  0.5372711742013193
  0.2931255344120834  0.3207305667679454  0.4480960589717087
  0.2859343983328845  0.2879887029821774  0.4928503496743403
  0.6484165007558879  0.3679898069953728  0.4895953534153217
  0.6790706448897935  0.3592073572184531  0.5358302480482269
  0.6594763578482533  0.3374886707376069  0.4437687967626395
  0.7197822924474688  0.3209605796471099  0.5362166130223334
  0.7000828821773931  0.2990849892769504  0.4441755591052362
  0.7303751504606079  0.2907305390260758  0.4903911515328964
  0.6460402013815963  0.6489956032124717  0.4873247769286709
  0.6539384283698823  0.6833047039113207  0.5310961903841243
  0.6791409590746211  0.6548543255040811  0.4423036047835013
  0.6939192757709046  0.7223422421734917  0.5300173624677679
  0.7191518159956714  0.6938424049530239  0.4412096410360086
  0.7267064540246010  0.7276811467483827  0.4850749761006603
  0.3649896678073967  0.6466132865510549  0.4911305468959121
  0.3298825565093806  0.6506965712242716  0.4474610109522421
  0.3583147079602886  0.6818299691193359  0.5343704401459797
  0.2892791252976790  0.6890609631471220  0.4470234076576338
  0.3176481758454361  0.7201624135041133  0.5340165095367085
  0.2830104493502941  0.7239011292834531  0.4903217741523337
  0.4280964437614189  0.5067555793653087  0.4909381232974168
  0.5853838136588756  0.5079834106368840  0.4910013927409766
  0.5067467569519879  0.5075695771415827  0.4899151397808605
  0.3060667454384792  0.5594841872528818  0.5074789234803763
  0.3068744414086976  0.4518948586810907  0.5054447986229972
  0.5621168803229228  0.2989941656006876  0.4858952385935915
  0.4545697927786786  0.2982510252056744  0.4849538115521193
  0.7085400965158533  0.4552795200913674  0.4925940859766016
  0.7074719120222825  0.5627502935805653  0.4955808605777411
  0.5586501510166807  0.7156665323005682  0.4752290898902560
  0.4510225008155850  0.7146956285736856  0.4757528268766305
  0.3853658412399956  0.3380653169078459  0.5717656507191577
  0.3390811573587871  0.3849251527079975  0.4127828725853800
  0.3137525497115422  0.2690466794849081  0.5724836189004915
  0.2673337837254706  0.3160371793994228  0.4131747761974674
  0.2544631034256489  0.2577498616171827  0.4930840825707122
  0.6707796640049500  0.3827485967105292  0.5716390748284542
  0.6360101015063677  0.3441742402009753  0.4075664873563001
  0.7431670751156484  0.3146416622418465  0.5725471920618015
  0.7081247901872463  0.2756932460237157  0.4081986772806696
  0.7620724111795648  0.2607359130576745  0.4907646258242936
  0.6284739524441689  0.6789798295212611  0.5663036996541176
  0.6732404422301222  0.6285534930286274  0.4079719235071228
  0.6995554656531151  0.7485188321507331  0.5645117006117393
  0.7444546197923031  0.6979133808959610  0.4058667845566588
  0.7580139710640651  0.7580858365995393  0.4842497240124190
  0.3347336769845114  0.6235651031123731  0.4136202141310538
  0.3852552546245925  0.6788117218579415  0.5685904061023310
  0.2624940200720537  0.6918324512292809  0.4126582358467058
  0.3129687616354166  0.7470750632182559  0.5680803771172973
  0.2512617154768715  0.7538521014349718  0.4899893507229253
  0.5060217206958233  0.5948479897340071  0.4909610011103031
  0.5074768745194376  0.4199634016044415  0.4884725337421493
 
  0.00000000E+00  0.00000000E+00  0.00000000E+00
  0.00000000E+00  0.00000000E+00  0.00000000E+00
  0.00000000E+00  0.00000000E+00  0.00000000E+00
  0.00000000E+00  0.00000000E+00  0.00000000E+00
  0.00000000E+00  0.00000000E+00  0.00000000E+00
  0.00000000E+00  0.00000000E+00  0.00000000E+00
  0.00000000E+00  0.00000000E+00  0.00000000E+00
  0.00000000E+00  0.00000000E+00  0.00000000E+00
  0.00000000E+00  0.00000000E+00  0.00000000E+00
  0.00000000E+00  0.00000000E+00  0.00000000E+00
  0.00000000E+00  0.00000000E+00  0.00000000E+00
  0.00000000E+00  0.00000000E+00  0.00000000E+00
  0.00000000E+00  0.00000000E+00  0.00000000E+00
  0.00000000E+00  0.00000000E+00  0.00000000E+00
  0.00000000E+00  0.00000000E+00  0.00000000E+00
  0.00000000E+00  0.00000000E+00  0.00000000E+00
  0.00000000E+00  0.00000000E+00  0.00000000E+00
  0.00000000E+00  0.00000000E+00  0.00000000E+00
  0.00000000E+00  0.00000000E+00  0.00000000E+00
  0.00000000E+00  0.00000000E+00  0.00000000E+00
  0.00000000E+00  0.00000000E+00  0.00000000E+00
  0.00000000E+00  0.00000000E+00  0.00000000E+00
  0.00000000E+00  0.00000000E+00  0.00000000E+00
  0.00000000E+00  0.00000000E+00  0.00000000E+00
  0.00000000E+00  0.00000000E+00  0.00000000E+00
  0.00000000E+00  0.00000000E+00  0.00000000E+00
  0.00000000E+00  0.00000000E+00  0.00000000E+00
  0.00000000E+00  0.00000000E+00  0.00000000E+00
  0.00000000E+00  0.00000000E+00  0.00000000E+00
  0.00000000E+00  0.00000000E+00  0.00000000E+00
  0.00000000E+00  0.00000000E+00  0.00000000E+00
  0.00000000E+00  0.00000000E+00  0.00000000E+00
  0.00000000E+00  0.00000000E+00  0.00000000E+00
  0.00000000E+00  0.00000000E+00  0.00000000E+00
  0.00000000E+00  0.00000000E+00  0.00000000E+00
  0.00000000E+00  0.00000000E+00  0.00000000E+00
  0.00000000E+00  0.00000000E+00  0.00000000E+00
  0.00000000E+00  0.00000000E+00  0.00000000E+00
  0.00000000E+00  0.00000000E+00  0.00000000E+00
  0.00000000E+00  0.00000000E+00  0.00000000E+00
  0.00000000E+00  0.00000000E+00  0.00000000E+00
  0.00000000E+00  0.00000000E+00  0.00000000E+00
  0.00000000E+00  0.00000000E+00  0.00000000E+00
  0.00000000E+00  0.00000000E+00  0.00000000E+00
  0.00000000E+00  0.00000000E+00  0.00000000E+00
  0.00000000E+00  0.00000000E+00  0.00000000E+00
  0.00000000E+00  0.00000000E+00  0.00000000E+00
  0.00000000E+00  0.00000000E+00  0.00000000E+00
  0.00000000E+00  0.00000000E+00  0.00000000E+00
  0.00000000E+00  0.00000000E+00  0.00000000E+00
  0.00000000E+00  0.00000000E+00  0.00000000E+00
  0.00000000E+00  0.00000000E+00  0.00000000E+00
  0.00000000E+00  0.00000000E+00  0.00000000E+00
  0.00000000E+00  0.00000000E+00  0.00000000E+00
  0.00000000E+00  0.00000000E+00  0.00000000E+00
  0.00000000E+00  0.00000000E+00  0.00000000E+00
  0.00000000E+00  0.00000000E+00  0.00000000E+00
  0.00000000E+00  0.00000000E+00  0.00000000E+00
  0.00000000E+00  0.00000000E+00  0.00000000E+00
  0.00000000E+00  0.00000000E+00  0.00000000E+00
  0.00000000E+00  0.00000000E+00  0.00000000E+00
  0.00000000E+00  0.00000000E+00  0.00000000E+00
  0.00000000E+00  0.00000000E+00  0.00000000E+00
  0.00000000E+00  0.00000000E+00  0.00000000E+00
  0.00000000E+00  0.00000000E+00  0.00000000E+00
  0.00000000E+00  0.00000000E+00  0.00000000E+00
  0.00000000E+00  0.00000000E+00  0.00000000E+00
  0.00000000E+00  0.00000000E+00  0.00000000E+00
  0.00000000E+00  0.00000000E+00  0.00000000E+00
  0.00000000E+00  0.00000000E+00  0.00000000E+00
  0.00000000E+00  0.00000000E+00  0.00000000E+00
  0.00000000E+00  0.00000000E+00  0.00000000E+00
  0.00000000E+00  0.00000000E+00  0.00000000E+00
  0.00000000E+00  0.00000000E+00  0.00000000E+00
  0.00000000E+00  0.00000000E+00  0.00000000E+00
  0.00000000E+00  0.00000000E+00  0.00000000E+00
  0.00000000E+00  0.00000000E+00  0.00000000E+00
