# Supplementary material for: Theoretical study of the effect of coordination environment on the activity of metal macrocyclic complexes as electrocatalysts for oxygen reduction
Source: iScience. 2022 Jun 8;25(7):104557. doi: 10.1016/j.isci.2022.104557 (PMC9234223; doi:10.1016/j.isci.2022.104557)
Supplement: Data S1. CONTCAR files of all the studied macrocyclic complexes [file mmc2.zip › All-CONTCAR/CONTCAR/Fe-N3C-CONTCAR]

Fe-1C                                   
   1.00000000000000     
    25.0000000000000000    0.0000000000000000    0.0000000000000000
     0.0000000000000000   25.0000000000000000    0.0000000000000000
     0.0000000000000000    0.0000000000000000   25.0000000000000000
   C    N    Fe   H 
    45     3     1    28
Direct
  0.3379478743341986  0.5325188511428052  0.4959446842292078
  0.3919421875317713  0.5506723248944536  0.4914749004478459
  0.3941155522220209  0.4620821970355264  0.4917182916707015
  0.3391857550910418  0.4778516461755723  0.4960857670819438
  0.4100905585782811  0.4083712568166514  0.4906663075107032
  0.4636841931965845  0.3921979051196154  0.4894320448999701
  0.5516530637815887  0.3929789545062405  0.4892574063166996
  0.5354679343816335  0.3377954210125048  0.4887233290219702
  0.4808474269402866  0.3373180915452000  0.4880676778907538
  0.6049808872513170  0.4100373266886000  0.4900337336160195
  0.6201546846145415  0.4639682702962169  0.4907957487416863
  0.6749984224884689  0.4806228802620563  0.4912685807626909
  0.6753443457532656  0.5352985422534313  0.4918027892652621
  0.6208978402199823  0.5526005983479562  0.4904668076194962
  0.6053928183558216  0.6065993355143496  0.4892758040610891
  0.5514067150839351  0.6205563049950226  0.4885100024254303
  0.5326941448551498  0.6752783884638801  0.4842695081583118
  0.4780553037670302  0.6748111235679755  0.4841885066079870
  0.4065224919125808  0.6049297315995793  0.4899031577666005
  0.4602580222305085  0.6197861219760166  0.4885187953780802
  0.3678589320577278  0.3661541085697751  0.4916196987326582
  0.3635067324874663  0.3309853190263747  0.5352630266443348
  0.3315858126309569  0.3605055925772061  0.4490408229729412
  0.3241513167076502  0.2913654205551909  0.5363005611694971
  0.2921569148627959  0.3209517353837364  0.4500913624998194
  0.2883056936455954  0.2862239501091883  0.4937249619776415
  0.6478308922240933  0.3684039723183980  0.4899979226928937
  0.6814744598242586  0.3615714131356052  0.5345124801691097
  0.6552085327031444  0.3348563786786376  0.4455071529190558
  0.7212961029292286  0.3223939554424240  0.5345485465358519
  0.6948847610751786  0.2955207798261330  0.4455980658660398
  0.7280863662250978  0.2891673062998415  0.4901136802574312
  0.6473366642478173  0.6489864032457168  0.4884629134497361
  0.6517340075574393  0.6857130722337624  0.5308130582504930
  0.6826657635440208  0.6540398035477247  0.4450198588395142
  0.6903332658164104  0.7260880547603191  0.5298177922814112
  0.7211955166804194  0.6944673521416019  0.4439809054008516
  0.7252358520938895  0.7306452473544889  0.4864024586165330
  0.3638337776228522  0.6465274907823911  0.4900503362835447
  0.3266795564058797  0.6503022107637441  0.4480139897991148
  0.3603455641144344  0.6837036718832751  0.5321075029975901
  0.2873135692748235  0.6899383587034860  0.4480481440687845
  0.3209254664637935  0.7232703811804881  0.5321908581538433
  0.2842465779832670  0.7265816066060311  0.4901438303704959
  0.5061404546830435  0.5844480391809362  0.4900596848267689
  0.5073812950025260  0.4261906092680025  0.4897609693014353
  0.4270574080194372  0.5072942096805622  0.4897008500415072
  0.5864315590035875  0.5086527569852622  0.4902609061839218
  0.5067540094733302  0.5081181304349562  0.4899704964017282
  0.3032491319744775  0.5583571414150420  0.4992876236836524
  0.3056934886654153  0.4505039194611991  0.4995763912535391
  0.5623745522247607  0.3037518805332643  0.4889095517740817
  0.4545812551753662  0.3027957076959595  0.4869583508795037
  0.7091215384446130  0.4538399529448058  0.4910951864363025
  0.7097733205424066  0.5616889644753752  0.4929245160329859
  0.5583410288240759  0.7102172201175007  0.4807504691630122
  0.4518309086180737  0.7092996053228315  0.4805078082513894
  0.3912223789617051  0.3351826794701852  0.5687295939552652
  0.3346568669059672  0.3873799095821299  0.4147722634929472
  0.3214322729444266  0.2645471599620811  0.5706419518906672
  0.2643993378332940  0.3172014099021171  0.4166028379843145
  0.2575226979840228  0.2553025418422449  0.4945501404783680
  0.6760502235193198  0.3872504268892651  0.5693975925967227
  0.6295397841348858  0.3399373450380165  0.4105584462662529
  0.7470204438977149  0.3177582279016288  0.5695184062460253
  0.6999153656499053  0.2698385081099775  0.4106539136976207
  0.7591010010612916  0.2584659888591744  0.4901755113582553
  0.6246640143702553  0.6822263453114998  0.5648773554398760
  0.6793651845053531  0.6262171001516427  0.4115523813466876
  0.6931366352657751  0.7541109295440510  0.5631804091468990
  0.7480161654524816  0.6978874346250128  0.4096985918506103
  0.7553110215743258  0.7622659435341823  0.4855819934723624
  0.3291717683832177  0.6220981412407686  0.4147967713799695
  0.3887575157206301  0.6811263695317002  0.5651344593163393
  0.2590395201513898  0.6923302893000033  0.4148662536735175
  0.3188486617699087  0.7516213101349022  0.5653231678876667
  0.2534869084947639  0.7575447332145105  0.4901613478681433
 
  0.00000000E+00  0.00000000E+00  0.00000000E+00
  0.00000000E+00  0.00000000E+00  0.00000000E+00
  0.00000000E+00  0.00000000E+00  0.00000000E+00
  0.00000000E+00  0.00000000E+00  0.00000000E+00
  0.00000000E+00  0.00000000E+00  0.00000000E+00
  0.00000000E+00  0.00000000E+00  0.00000000E+00
  0.00000000E+00  0.00000000E+00  0.00000000E+00
  0.00000000E+00  0.00000000E+00  0.00000000E+00
  0.00000000E+00  0.00000000E+00  0.00000000E+00
  0.00000000E+00  0.00000000E+00  0.00000000E+00
  0.00000000E+00  0.00000000E+00  0.00000000E+00
  0.00000000E+00  0.00000000E+00  0.00000000E+00
  0.00000000E+00  0.00000000E+00  0.00000000E+00
  0.00000000E+00  0.00000000E+00  0.00000000E+00
  0.00000000E+00  0.00000000E+00  0.00000000E+00
  0.00000000E+00  0.00000000E+00  0.00000000E+00
  0.00000000E+00  0.00000000E+00  0.00000000E+00
  0.00000000E+00  0.00000000E+00  0.00000000E+00
  0.00000000E+00  0.00000000E+00  0.00000000E+00
  0.00000000E+00  0.00000000E+00  0.00000000E+00
  0.00000000E+00  0.00000000E+00  0.00000000E+00
  0.00000000E+00  0.00000000E+00  0.00000000E+00
  0.00000000E+00  0.00000000E+00  0.00000000E+00
  0.00000000E+00  0.00000000E+00  0.00000000E+00
  0.00000000E+00  0.00000000E+00  0.00000000E+00
  0.00000000E+00  0.00000000E+00  0.00000000E+00
  0.00000000E+00  0.00000000E+00  0.00000000E+00
  0.00000000E+00  0.00000000E+00  0.00000000E+00
  0.00000000E+00  0.00000000E+00  0.00000000E+00
  0.00000000E+00  0.00000000E+00  0.00000000E+00
  0.00000000E+00  0.00000000E+00  0.00000000E+00
  0.00000000E+00  0.00000000E+00  0.00000000E+00
  0.00000000E+00  0.00000000E+00  0.00000000E+00
  0.00000000E+00  0.00000000E+00  0.00000000E+00
  0.00000000E+00  0.00000000E+00  0.00000000E+00
  0.00000000E+00  0.00000000E+00  0.00000000E+00
  0.00000000E+00  0.00000000E+00  0.00000000E+00
  0.00000000E+00  0.00000000E+00  0.00000000E+00
  0.00000000E+00  0.00000000E+00  0.00000000E+00
  0.00000000E+00  0.00000000E+00  0.00000000E+00
  0.00000000E+00  0.00000000E+00  0.00000000E+00
  0.00000000E+00  0.00000000E+00  0.00000000E+00
  0.00000000E+00  0.00000000E+00  0.00000000E+00
  0.00000000E+00  0.00000000E+00  0.00000000E+00
  0.00000000E+00  0.00000000E+00  0.00000000E+00
  0.00000000E+00  0.00000000E+00  0.00000000E+00
  0.00000000E+00  0.00000000E+00  0.00000000E+00
  0.00000000E+00  0.00000000E+00  0.00000000E+00
  0.00000000E+00  0.00000000E+00  0.00000000E+00
  0.00000000E+00  0.00000000E+00  0.00000000E+00
  0.00000000E+00  0.00000000E+00  0.00000000E+00
  0.00000000E+00  0.00000000E+00  0.00000000E+00
  0.00000000E+00  0.00000000E+00  0.00000000E+00
  0.00000000E+00  0.00000000E+00  0.00000000E+00
  0.00000000E+00  0.00000000E+00  0.00000000E+00
  0.00000000E+00  0.00000000E+00  0.00000000E+00
  0.00000000E+00  0.00000000E+00  0.00000000E+00
  0.00000000E+00  0.00000000E+00  0.00000000E+00
  0.00000000E+00  0.00000000E+00  0.00000000E+00
  0.00000000E+00  0.00000000E+00  0.00000000E+00
  0.00000000E+00  0.00000000E+00  0.00000000E+00
  0.00000000E+00  0.00000000E+00  0.00000000E+00
  0.00000000E+00  0.00000000E+00  0.00000000E+00
  0.00000000E+00  0.00000000E+00  0.00000000E+00
  0.00000000E+00  0.00000000E+00  0.00000000E+00
  0.00000000E+00  0.00000000E+00  0.00000000E+00
  0.00000000E+00  0.00000000E+00  0.00000000E+00
  0.00000000E+00  0.00000000E+00  0.00000000E+00
  0.00000000E+00  0.00000000E+00  0.00000000E+00
  0.00000000E+00  0.00000000E+00  0.00000000E+00
  0.00000000E+00  0.00000000E+00  0.00000000E+00
  0.00000000E+00  0.00000000E+00  0.00000000E+00
  0.00000000E+00  0.00000000E+00  0.00000000E+00
  0.00000000E+00  0.00000000E+00  0.00000000E+00
  0.00000000E+00  0.00000000E+00  0.00000000E+00
  0.00000000E+00  0.00000000E+00  0.00000000E+00
  0.00000000E+00  0.00000000E+00  0.00000000E+00
