# Supplementary material for: Theoretical study of the effect of coordination environment on the activity of metal macrocyclic complexes as electrocatalysts for oxygen reduction
Source: iScience. 2022 Jun 8;25(7):104557. doi: 10.1016/j.isci.2022.104557 (PMC9234223; doi:10.1016/j.isci.2022.104557)
Supplement: Data S1. CONTCAR files of all the studied macrocyclic complexes [file mmc2.zip › All-CONTCAR/CONTCAR/Fe-N3O-CONTCAR]

Fe-1O                                   
   1.00000000000000     
    25.0000000000000000    0.0000000000000000    0.0000000000000000
     0.0000000000000000   25.0000000000000000    0.0000000000000000
     0.0000000000000000    0.0000000000000000   25.0000000000000000
   C    N    Fe   H    O 
    44     3     1    28     1
Direct
  0.3400101490520664  0.5336642126879302  0.5030511919601860
  0.3946316570004423  0.5503489487989968  0.4955374959063027
  0.3942598865416320  0.4621629059224776  0.4954847722680858
  0.3398371003393768  0.4791994731751126  0.5028172601475915
  0.4099573883751538  0.4087443976234127  0.4919714219921078
  0.4634350403868561  0.3931803410166844  0.4879329978774720
  0.5518328775306771  0.3937784485878312  0.4868639992523737
  0.5351930365305205  0.3387923277486135  0.4842958880243772
  0.4806821446310814  0.3384688719003195  0.4844262227352237
  0.6051972240774940  0.4101013256359983  0.4899405725660441
  0.6201714097993091  0.4637938706803914  0.4931238409914271
  0.6746638457508407  0.4819019869675102  0.4963348592399429
  0.6735277321595652  0.5363445088388926  0.4964278375520780
  0.6182707608603620  0.5520428405793041  0.4923160551337207
  0.6028454652352054  0.6056483012678056  0.4878624826594788
  0.5508406243322516  0.6242916212304723  0.4836337984874066
  0.5327483498501204  0.6769364699262115  0.4761131285458119
  0.4776520678304760  0.6765386781473519  0.4767348316421358
  0.4089526653185921  0.6042110844014863  0.4906146040944669
  0.4605190736020935  0.6236440049628386  0.4847570333474470
  0.3677356468628633  0.3665379539157221  0.4925615869587324
  0.3616287907971243  0.3323587510431671  0.5367204794506346
  0.3330874812438335  0.3602970515273111  0.4487864310773851
  0.3219085754981915  0.2930642731024693  0.5371113798941610
  0.2934909749657196  0.3208809853725708  0.4490721182367328
  0.2877481133422292  0.2871439133675366  0.4932640360118993
  0.6479196719109763  0.3683897261936859  0.4899257891628883
  0.6790702051412800  0.3591223402180218  0.5357609005944761
  0.6579906284692580  0.3375579828984419  0.4440378082476600
  0.7191871812231354  0.3202371726838040  0.5357105128840174
  0.6980669613798659  0.2986375062447599  0.4439714800562759
  0.7288128952793331  0.2898248490232095  0.4898169852140138
  0.6452260657394716  0.6480219094110873  0.4870848446134209
  0.6528137787951643  0.6813650340087987  0.5316138415624260
  0.6777706824126349  0.6554419662453462  0.4419367781045112
  0.6921513209727900  0.7210386321954403  0.5311256547581553
  0.7170687835529832  0.6951608476259523  0.4414248592416152
  0.7243833564924584  0.7280699217579963  0.4860090925342846
  0.3657905193750549  0.6457545679782095  0.4908505324667365
  0.3313992129014928  0.6515374849464012  0.4468434695098610
  0.3592250119719391  0.6799261845774155  0.5349085936755728
  0.2913959315378581  0.6905403394950159  0.4469054351090005
  0.3191386611032985  0.7188556573333416  0.5350398957857432
  0.2851240686445822  0.7242979505258019  0.4910180954757581
  0.5074279768064419  0.4275549028499049  0.4885208644233738
  0.4285253575050508  0.5059343914798958  0.4923047010167332
  0.5850579351937234  0.5070087937634618  0.4913078014839778
  0.5068104892535346  0.5044689794375118  0.4897814489930206
  0.3063231076506699  0.5605703812364283  0.5079541050075594
  0.3059445038779057  0.4525108539450238  0.5076015073914160
  0.5621220531311358  0.3047985775407738  0.4830356847070081
  0.4541064603556939  0.3042024383669346  0.4828422154577191
  0.7093885888814162  0.4559310967607017  0.4979609334093382
  0.7070444674370596  0.5638225104056906  0.4984936038723387
  0.5591024606575823  0.7109651050136311  0.4707958415978380
  0.4506950075259202  0.7101937777007478  0.4720625913812815
  0.3881552492160873  0.3370478258855470  0.5710699348703290
  0.3375865535697189  0.3865793497778213  0.4142068776997928
  0.3176120106710394  0.2670355844437627  0.5718924081304170
  0.2671260566196397  0.3164480516713300  0.4145510662460046
  0.2568094786287330  0.2563481785091908  0.4935378950260902
  0.6714874031761130  0.3826913718145063  0.5717233321734239
  0.6342162668898048  0.3445400314586818  0.4081006484426714
  0.7428977880741269  0.3136168021770004  0.5717640457769645
  0.7053110868694498  0.2751544571480242  0.4078936451027277
  0.7600882376964287  0.2593624425926115  0.4897854077922981
  0.6276921538996935  0.6757992801415934  0.5668913850184992
  0.6720486613139833  0.6297915660940633  0.4070938417132267
  0.6977088124176635  0.7464171121463709  0.5662013900115184
  0.7419939765711399  0.7004876825186731  0.4059939139026036
  0.7551270188499272  0.7590519169904830  0.4856312667028891
  0.3363363054103161  0.6252280124167405  0.4123749085225518
  0.3857236117772938  0.6756270699650552  0.5693453062950377
  0.2651113022755953  0.6946164887933881  0.4122977618241246
  0.3143818195252883  0.7448977912506894  0.5697506721532749
  0.2538640248439351  0.7547582408543496  0.4910599941855472
  0.5059807876102254  0.5898311710582503  0.4875920646187337
 
  0.00000000E+00  0.00000000E+00  0.00000000E+00
  0.00000000E+00  0.00000000E+00  0.00000000E+00
  0.00000000E+00  0.00000000E+00  0.00000000E+00
  0.00000000E+00  0.00000000E+00  0.00000000E+00
  0.00000000E+00  0.00000000E+00  0.00000000E+00
  0.00000000E+00  0.00000000E+00  0.00000000E+00
  0.00000000E+00  0.00000000E+00  0.00000000E+00
  0.00000000E+00  0.00000000E+00  0.00000000E+00
  0.00000000E+00  0.00000000E+00  0.00000000E+00
  0.00000000E+00  0.00000000E+00  0.00000000E+00
  0.00000000E+00  0.00000000E+00  0.00000000E+00
  0.00000000E+00  0.00000000E+00  0.00000000E+00
  0.00000000E+00  0.00000000E+00  0.00000000E+00
  0.00000000E+00  0.00000000E+00  0.00000000E+00
  0.00000000E+00  0.00000000E+00  0.00000000E+00
  0.00000000E+00  0.00000000E+00  0.00000000E+00
  0.00000000E+00  0.00000000E+00  0.00000000E+00
  0.00000000E+00  0.00000000E+00  0.00000000E+00
  0.00000000E+00  0.00000000E+00  0.00000000E+00
  0.00000000E+00  0.00000000E+00  0.00000000E+00
  0.00000000E+00  0.00000000E+00  0.00000000E+00
  0.00000000E+00  0.00000000E+00  0.00000000E+00
  0.00000000E+00  0.00000000E+00  0.00000000E+00
  0.00000000E+00  0.00000000E+00  0.00000000E+00
  0.00000000E+00  0.00000000E+00  0.00000000E+00
  0.00000000E+00  0.00000000E+00  0.00000000E+00
  0.00000000E+00  0.00000000E+00  0.00000000E+00
  0.00000000E+00  0.00000000E+00  0.00000000E+00
  0.00000000E+00  0.00000000E+00  0.00000000E+00
  0.00000000E+00  0.00000000E+00  0.00000000E+00
  0.00000000E+00  0.00000000E+00  0.00000000E+00
  0.00000000E+00  0.00000000E+00  0.00000000E+00
  0.00000000E+00  0.00000000E+00  0.00000000E+00
  0.00000000E+00  0.00000000E+00  0.00000000E+00
  0.00000000E+00  0.00000000E+00  0.00000000E+00
  0.00000000E+00  0.00000000E+00  0.00000000E+00
  0.00000000E+00  0.00000000E+00  0.00000000E+00
  0.00000000E+00  0.00000000E+00  0.00000000E+00
  0.00000000E+00  0.00000000E+00  0.00000000E+00
  0.00000000E+00  0.00000000E+00  0.00000000E+00
  0.00000000E+00  0.00000000E+00  0.00000000E+00
  0.00000000E+00  0.00000000E+00  0.00000000E+00
  0.00000000E+00  0.00000000E+00  0.00000000E+00
  0.00000000E+00  0.00000000E+00  0.00000000E+00
  0.00000000E+00  0.00000000E+00  0.00000000E+00
  0.00000000E+00  0.00000000E+00  0.00000000E+00
  0.00000000E+00  0.00000000E+00  0.00000000E+00
  0.00000000E+00  0.00000000E+00  0.00000000E+00
  0.00000000E+00  0.00000000E+00  0.00000000E+00
  0.00000000E+00  0.00000000E+00  0.00000000E+00
  0.00000000E+00  0.00000000E+00  0.00000000E+00
  0.00000000E+00  0.00000000E+00  0.00000000E+00
  0.00000000E+00  0.00000000E+00  0.00000000E+00
  0.00000000E+00  0.00000000E+00  0.00000000E+00
  0.00000000E+00  0.00000000E+00  0.00000000E+00
  0.00000000E+00  0.00000000E+00  0.00000000E+00
  0.00000000E+00  0.00000000E+00  0.00000000E+00
  0.00000000E+00  0.00000000E+00  0.00000000E+00
  0.00000000E+00  0.00000000E+00  0.00000000E+00
  0.00000000E+00  0.00000000E+00  0.00000000E+00
  0.00000000E+00  0.00000000E+00  0.00000000E+00
  0.00000000E+00  0.00000000E+00  0.00000000E+00
  0.00000000E+00  0.00000000E+00  0.00000000E+00
  0.00000000E+00  0.00000000E+00  0.00000000E+00
  0.00000000E+00  0.00000000E+00  0.00000000E+00
  0.00000000E+00  0.00000000E+00  0.00000000E+00
  0.00000000E+00  0.00000000E+00  0.00000000E+00
  0.00000000E+00  0.00000000E+00  0.00000000E+00
  0.00000000E+00  0.00000000E+00  0.00000000E+00
  0.00000000E+00  0.00000000E+00  0.00000000E+00
  0.00000000E+00  0.00000000E+00  0.00000000E+00
  0.00000000E+00  0.00000000E+00  0.00000000E+00
  0.00000000E+00  0.00000000E+00  0.00000000E+00
  0.00000000E+00  0.00000000E+00  0.00000000E+00
  0.00000000E+00  0.00000000E+00  0.00000000E+00
  0.00000000E+00  0.00000000E+00  0.00000000E+00
  0.00000000E+00  0.00000000E+00  0.00000000E+00
