# Supplementary material for: Theoretical study of the effect of coordination environment on the activity of metal macrocyclic complexes as electrocatalysts for oxygen reduction
Source: iScience. 2022 Jun 8;25(7):104557. doi: 10.1016/j.isci.2022.104557 (PMC9234223; doi:10.1016/j.isci.2022.104557)
Supplement: Data S1. CONTCAR files of all the studied macrocyclic complexes [file mmc2.zip › All-CONTCAR/CONTCAR/Fe-PP-CONTCAR]

POSCAR-Fe                               
   1.00000000000000     
    25.0000000000000000    0.0000000000000000    0.0000000000000000
     0.0000000000000000   25.0000000000000000    0.0000000000000000
     0.0000000000000000    0.0000000000000000   25.0000000000000000
   C    N    Fe   H 
    44     4     1    28
Direct
  0.3376946033879637  0.5282103561297462  0.4999580938285753
  0.3916132014090508  0.5472538111807893  0.4939140853080864
  0.3954729036563606  0.4592227839162830  0.4947412121178628
  0.3401262196331500  0.4737566640178903  0.5004544829830724
  0.4133499348052825  0.4063376157849942  0.4925054622983267
  0.4674133312796896  0.3925305658175985  0.4896245468342056
  0.5555244252552749  0.3955351111304319  0.4886269657974323
  0.5406217964945865  0.3400304201940336  0.4867667911638296
  0.4861547705770387  0.3382312506941371  0.4868137069999499
  0.6085059924905578  0.4132175667510168  0.4905056760078208
  0.6220333831083077  0.4674280106857860  0.4921857613721818
  0.6762065503081379  0.4866353838492291  0.4936826291965030
  0.6737174015520710  0.5410798463807043  0.4934403187215646
  0.6181150893319024  0.5555089262838440  0.4908816806133636
  0.6001026304956377  0.6083197510246011  0.4877822522591007
  0.5459666466228563  0.6219790155882394  0.4855003428726680
  0.5271142266989962  0.6759797581878138  0.4794004597511578
  0.4726357414306564  0.6741008689978206  0.4799563494685797
  0.4050229621095573  0.6013523150628109  0.4901823637670650
  0.4579217627596118  0.6189036331172491  0.4864023820105342
  0.3726587735505337  0.3626221395841402  0.4929538267995764
  0.3676942010164236  0.3283021031425033  0.5371595700537890
  0.3385411775582285  0.3549214523680350  0.4489724528819569
  0.3296391810878723  0.2874010219707376  0.5373712132434960
  0.3006130116038490  0.3139141217720874  0.4491188896984148
  0.2960309992463239  0.2800375198565453  0.4933346855141275
  0.6524254302979804  0.3726496252627849  0.4904366652164109
  0.6847400039102676  0.3651087854096737  0.5358073872058057
  0.6625177396636335  0.3412499031058999  0.4449196920151817
  0.7259703838074847  0.3273990307922316  0.5356254296537263
  0.7036025005097183  0.3033921330406035  0.4448082566726068
  0.7355198514420227  0.2963802883004080  0.4901433332892641
  0.6404790822748991  0.6523093743222640  0.4870066496019599
  0.6452092231744491  0.6873851219753646  0.5306572487682395
  0.6743846076202774  0.6596682450458952  0.4428184569905027
  0.6828320395125251  0.7286706608386879  0.5301397278998158
  0.7119427490501812  0.7010246742530782  0.4422607386487989
  0.7162598587293778  0.7356654491380735  0.4859057599974994
  0.3611494987104961  0.6419570196661644  0.4901115675218214
  0.3255309916364517  0.6457362238401552  0.4467875692222006
  0.3544838071839011  0.6771754708734056  0.5333983690496693
  0.2845029519784265  0.6836539422321019  0.4467281564801572
  0.3133251267469350  0.7149571747607140  0.5334451649214951
  0.2782219542658722  0.7183440710132797  0.4900907036114110
  0.5102331203367959  0.4279601611579280  0.4900060970494785
  0.4273820869312330  0.5045977217932794  0.4918498877807353
  0.5032446510576367  0.5865999124041367  0.4886498819512597
  0.5861604889627021  0.5100369461603330  0.4908174907534866
  0.5067717193845687  0.5072846686297197  0.4904142396431155
  0.3026455742520742  0.5535036055638797  0.5036499621443377
  0.3074125270648489  0.4455633336993484  0.5047466712196853
  0.5684689898340948  0.3067777639233220  0.4857576544027346
  0.4605895377122579  0.3031970266393548  0.4853099943510933
  0.7115391766114815  0.4614793808802671  0.4945089697897769
  0.7066688167037557  0.5692776914099512  0.4945266116229796
  0.5526580342737235  0.7107626044245231  0.4747914758349117
  0.4446016909779242  0.7069831286528879  0.4759631066392739
  0.3937867573910621  0.3341405606762744  0.5716778511687165
  0.3421586341581081  0.3812862566523965  0.4143489902197099
  0.3261548622672674  0.2612987225398565  0.5721726959703441
  0.2746014476607975  0.3083563353903636  0.4145143619143359
  0.2664046237465906  0.2480096802282773  0.4934600107987712
  0.6772629524363082  0.3890754055317415  0.5715279742972142
  0.6379111650390950  0.3468062741838354  0.4092928412547125
  0.7506542662479774  0.3221317504915036  0.5712413473541498
  0.7108784705512154  0.2794727156348226  0.4090282543631826
  0.7677140785985147  0.2669222840871927  0.4900056003032743
  0.6192043227036839  0.6818825186886623  0.5652944275588171
  0.6708986422157406  0.6327839696199213  0.4085908477167380
  0.6861076879014144  0.7554167870821114  0.5644785681793018
  0.7377755876180186  0.7062949269967079  0.4074745183722999
  0.7455671123309613  0.7679991129627619  0.4854339456676132
  0.3303662164822447  0.6187502244032170  0.4128135212926566
  0.3817173225094954  0.6744979352456104  0.5674105565923543
  0.2573571151313461  0.6861224201322529  0.4126287316532544
  0.3085389375387786  0.7417228437210837  0.5675924272819504
  0.2460845833834656  0.7478660480326614  0.4901133615279010
 
  0.00000000E+00  0.00000000E+00  0.00000000E+00
  0.00000000E+00  0.00000000E+00  0.00000000E+00
  0.00000000E+00  0.00000000E+00  0.00000000E+00
  0.00000000E+00  0.00000000E+00  0.00000000E+00
  0.00000000E+00  0.00000000E+00  0.00000000E+00
  0.00000000E+00  0.00000000E+00  0.00000000E+00
  0.00000000E+00  0.00000000E+00  0.00000000E+00
  0.00000000E+00  0.00000000E+00  0.00000000E+00
  0.00000000E+00  0.00000000E+00  0.00000000E+00
  0.00000000E+00  0.00000000E+00  0.00000000E+00
  0.00000000E+00  0.00000000E+00  0.00000000E+00
  0.00000000E+00  0.00000000E+00  0.00000000E+00
  0.00000000E+00  0.00000000E+00  0.00000000E+00
  0.00000000E+00  0.00000000E+00  0.00000000E+00
  0.00000000E+00  0.00000000E+00  0.00000000E+00
  0.00000000E+00  0.00000000E+00  0.00000000E+00
  0.00000000E+00  0.00000000E+00  0.00000000E+00
  0.00000000E+00  0.00000000E+00  0.00000000E+00
  0.00000000E+00  0.00000000E+00  0.00000000E+00
  0.00000000E+00  0.00000000E+00  0.00000000E+00
  0.00000000E+00  0.00000000E+00  0.00000000E+00
  0.00000000E+00  0.00000000E+00  0.00000000E+00
  0.00000000E+00  0.00000000E+00  0.00000000E+00
  0.00000000E+00  0.00000000E+00  0.00000000E+00
  0.00000000E+00  0.00000000E+00  0.00000000E+00
  0.00000000E+00  0.00000000E+00  0.00000000E+00
  0.00000000E+00  0.00000000E+00  0.00000000E+00
  0.00000000E+00  0.00000000E+00  0.00000000E+00
  0.00000000E+00  0.00000000E+00  0.00000000E+00
  0.00000000E+00  0.00000000E+00  0.00000000E+00
  0.00000000E+00  0.00000000E+00  0.00000000E+00
  0.00000000E+00  0.00000000E+00  0.00000000E+00
  0.00000000E+00  0.00000000E+00  0.00000000E+00
  0.00000000E+00  0.00000000E+00  0.00000000E+00
  0.00000000E+00  0.00000000E+00  0.00000000E+00
  0.00000000E+00  0.00000000E+00  0.00000000E+00
  0.00000000E+00  0.00000000E+00  0.00000000E+00
  0.00000000E+00  0.00000000E+00  0.00000000E+00
  0.00000000E+00  0.00000000E+00  0.00000000E+00
  0.00000000E+00  0.00000000E+00  0.00000000E+00
  0.00000000E+00  0.00000000E+00  0.00000000E+00
  0.00000000E+00  0.00000000E+00  0.00000000E+00
  0.00000000E+00  0.00000000E+00  0.00000000E+00
  0.00000000E+00  0.00000000E+00  0.00000000E+00
  0.00000000E+00  0.00000000E+00  0.00000000E+00
  0.00000000E+00  0.00000000E+00  0.00000000E+00
  0.00000000E+00  0.00000000E+00  0.00000000E+00
  0.00000000E+00  0.00000000E+00  0.00000000E+00
  0.00000000E+00  0.00000000E+00  0.00000000E+00
  0.00000000E+00  0.00000000E+00  0.00000000E+00
  0.00000000E+00  0.00000000E+00  0.00000000E+00
  0.00000000E+00  0.00000000E+00  0.00000000E+00
  0.00000000E+00  0.00000000E+00  0.00000000E+00
  0.00000000E+00  0.00000000E+00  0.00000000E+00
  0.00000000E+00  0.00000000E+00  0.00000000E+00
  0.00000000E+00  0.00000000E+00  0.00000000E+00
  0.00000000E+00  0.00000000E+00  0.00000000E+00
  0.00000000E+00  0.00000000E+00  0.00000000E+00
  0.00000000E+00  0.00000000E+00  0.00000000E+00
  0.00000000E+00  0.00000000E+00  0.00000000E+00
  0.00000000E+00  0.00000000E+00  0.00000000E+00
  0.00000000E+00  0.00000000E+00  0.00000000E+00
  0.00000000E+00  0.00000000E+00  0.00000000E+00
  0.00000000E+00  0.00000000E+00  0.00000000E+00
  0.00000000E+00  0.00000000E+00  0.00000000E+00
  0.00000000E+00  0.00000000E+00  0.00000000E+00
  0.00000000E+00  0.00000000E+00  0.00000000E+00
  0.00000000E+00  0.00000000E+00  0.00000000E+00
  0.00000000E+00  0.00000000E+00  0.00000000E+00
  0.00000000E+00  0.00000000E+00  0.00000000E+00
  0.00000000E+00  0.00000000E+00  0.00000000E+00
  0.00000000E+00  0.00000000E+00  0.00000000E+00
  0.00000000E+00  0.00000000E+00  0.00000000E+00
  0.00000000E+00  0.00000000E+00  0.00000000E+00
  0.00000000E+00  0.00000000E+00  0.00000000E+00
  0.00000000E+00  0.00000000E+00  0.00000000E+00
  0.00000000E+00  0.00000000E+00  0.00000000E+00
