# Supplementary material for: Theoretical study of the effect of coordination environment on the activity of metal macrocyclic complexes as electrocatalysts for oxygen reduction
Source: iScience. 2022 Jun 8;25(7):104557. doi: 10.1016/j.isci.2022.104557 (PMC9234223; doi:10.1016/j.isci.2022.104557)
Supplement: Data S1. CONTCAR files of all the studied macrocyclic complexes [file mmc2.zip › All-CONTCAR/CONTCAR/Fe-R=Br-CONTCAR]

Fe-8Br                                  
   1.00000000000000     
    25.0000000000000000    0.0000000000000000    0.0000000000000000
     0.0000000000000000   25.0000000000000000    0.0000000000000000
     0.0000000000000000    0.0000000000000000   25.0000000000000000
   C    N    Fe   H    Br
    44     4     1    20     8
Direct
  0.3522396414494032  0.5230570216814452  0.5572273420312623
  0.3971324889029079  0.5395492838537836  0.5248781714983892
  0.3976783549469763  0.4501474663477887  0.5269032400474617
  0.3520970886654051  0.4679746016644713  0.5578071173468711
  0.4088002281733218  0.3985568182479670  0.5074118537131126
  0.4594997800438516  0.3857798926866945  0.4868251011256975
  0.5491300388639743  0.3863406100265145  0.4834473603908633
  0.5312777637071829  0.3376578647636835  0.4578442237001469
  0.4762506388412196  0.3373949700230762  0.4597590042857062
  0.6011369118362722  0.3999849039203250  0.5000281255524627
  0.6134403634487254  0.4523390383180454  0.5165364225217268
  0.6617355742636334  0.4714933697590427  0.5419495359700975
  0.6606725786406066  0.5264980232738606  0.5397432745915760
  0.6117800599475567  0.5419311386869592  0.5128229562083602
  0.5975311894025831  0.5922660137438817  0.4923446989977614
  0.5454449277139035  0.6021256707987758  0.4734660397568303
  0.5260906354053299  0.6473949041417758  0.4430367100466334
  0.4710324373857099  0.6459479695372514  0.4444164248528750
  0.4065877471242983  0.5895748800785777  0.5010643653011326
  0.4560784905103481  0.6004929933892915  0.4767441287538825
  0.3651084693193400  0.3580783776659883  0.5072283395861497
  0.3670637891896305  0.3127700854265396  0.5402601912167404
  0.3208244174579896  0.3653120380079281  0.4734646089698373
  0.3255308595402410  0.2755378742817747  0.5395931207311621
  0.2797283863656670  0.3276211285725313  0.4721825626673902
  0.2819085249728225  0.2826861740281709  0.5053542527224435
  0.6438740901321859  0.3585011696198802  0.4999354023379036
  0.6411148660591268  0.3145679278699314  0.5347644848403208
  0.6875931428057148  0.3628179532123083  0.4649955934554591
  0.6813511027788399  0.2759624742488047  0.5348705955412311
  0.7275307963605524  0.3238930824417249  0.4646836039541229
  0.7245971541648354  0.2804431651324010  0.4997308887357881
  0.6367472851821034  0.6370522562694435  0.4923973073626230
  0.6283782873743916  0.6809425028956937  0.5263940146580491
  0.6819499693177374  0.6365361991430020  0.4591777639171583
  0.6648163939137144  0.7231260947426323  0.5276998037712540
  0.7179162555679737  0.6791667502218768  0.4598304916173750
  0.7096095007978432  0.7224256675973497  0.4942670305000422
  0.3641111227694526  0.6311163375684593  0.5015649142745301
  0.3147179794906623  0.6217380456017669  0.4765920783456982
  0.3727551620950531  0.6804110468355621  0.5270010533050796
  0.2750224591033874  0.6608719853770758  0.4767309098079410
  0.3328668416103269  0.7193619983171736  0.5275990231551215
  0.2839473724209992  0.7097589075218278  0.5023164504158752
  0.5045252880721501  0.4172253257658026  0.4958023803029430
  0.4275553427815771  0.4946099017572856  0.5124523794243737
  0.5019047173952691  0.5711107813654618  0.4883608575838535
  0.5814252039576834  0.4961186571960282  0.5041185362759121
  0.5039405184527266  0.4946618172354101  0.5001546457546711
  0.4011263252169809  0.3072292896291801  0.5669840845970725
  0.3192335470621324  0.4004279294332015  0.4475875113147229
  0.3272425199460319  0.2407273461223230  0.5658303884970095
  0.2458931720517714  0.3333802970477003  0.4452522330561760
  0.2496215570037562  0.2533258487281282  0.5045864143231779
  0.6073516797815552  0.3111351227436366  0.5621980231288080
  0.6898772465547911  0.3968147592277148  0.4377232179160409
  0.6789403852647095  0.2422136918519587  0.5624244916213380
  0.7611341662050215  0.3275513624536044  0.4370868219069557
  0.7559643146559171  0.2501092058397690  0.4996276356031865
  0.5933536022640810  0.6813741247141782  0.5524156825741728
  0.6883679735591142  0.6027913034845430  0.4322566209972252
  0.6581846981523737  0.7566736388249127  0.5548104546943718
  0.7526692681877651  0.6786222214339926  0.4334472892953378
  0.7380015433292224  0.7555796753941664  0.4950613094073571
  0.3078042225993022  0.5835504832567370  0.4566517180197158
  0.4110005453080015  0.6879173377272992  0.5466269253410775
  0.2369196437354483  0.6531258947377178  0.4569394605725107
  0.3400531884178291  0.7574387939151171  0.5476539398580599
  0.2528084162294852  0.7403272173816863  0.5025476236276922
  0.7116831142626722  0.5700989688381609  0.5729583758614587
  0.7140579383048967  0.4323453722489285  0.5786192431836343
  0.4339959138149733  0.2855278251282570  0.4261266519475353
  0.5718250052757939  0.2862291817788722  0.4214151160124841
  0.3065505739638023  0.5658732098952860  0.5983511204255947
  0.3043726131509645  0.4269131667603836  0.5982965050111833
  0.5654481359546421  0.6962804603288725  0.4022270571019266
  0.4266264560237781  0.6908830062106818  0.4041446081803069
 
  0.00000000E+00  0.00000000E+00  0.00000000E+00
  0.00000000E+00  0.00000000E+00  0.00000000E+00
  0.00000000E+00  0.00000000E+00  0.00000000E+00
  0.00000000E+00  0.00000000E+00  0.00000000E+00
  0.00000000E+00  0.00000000E+00  0.00000000E+00
  0.00000000E+00  0.00000000E+00  0.00000000E+00
  0.00000000E+00  0.00000000E+00  0.00000000E+00
  0.00000000E+00  0.00000000E+00  0.00000000E+00
  0.00000000E+00  0.00000000E+00  0.00000000E+00
  0.00000000E+00  0.00000000E+00  0.00000000E+00
  0.00000000E+00  0.00000000E+00  0.00000000E+00
  0.00000000E+00  0.00000000E+00  0.00000000E+00
  0.00000000E+00  0.00000000E+00  0.00000000E+00
  0.00000000E+00  0.00000000E+00  0.00000000E+00
  0.00000000E+00  0.00000000E+00  0.00000000E+00
  0.00000000E+00  0.00000000E+00  0.00000000E+00
  0.00000000E+00  0.00000000E+00  0.00000000E+00
  0.00000000E+00  0.00000000E+00  0.00000000E+00
  0.00000000E+00  0.00000000E+00  0.00000000E+00
  0.00000000E+00  0.00000000E+00  0.00000000E+00
  0.00000000E+00  0.00000000E+00  0.00000000E+00
  0.00000000E+00  0.00000000E+00  0.00000000E+00
  0.00000000E+00  0.00000000E+00  0.00000000E+00
  0.00000000E+00  0.00000000E+00  0.00000000E+00
  0.00000000E+00  0.00000000E+00  0.00000000E+00
  0.00000000E+00  0.00000000E+00  0.00000000E+00
  0.00000000E+00  0.00000000E+00  0.00000000E+00
  0.00000000E+00  0.00000000E+00  0.00000000E+00
  0.00000000E+00  0.00000000E+00  0.00000000E+00
  0.00000000E+00  0.00000000E+00  0.00000000E+00
  0.00000000E+00  0.00000000E+00  0.00000000E+00
  0.00000000E+00  0.00000000E+00  0.00000000E+00
  0.00000000E+00  0.00000000E+00  0.00000000E+00
  0.00000000E+00  0.00000000E+00  0.00000000E+00
  0.00000000E+00  0.00000000E+00  0.00000000E+00
  0.00000000E+00  0.00000000E+00  0.00000000E+00
  0.00000000E+00  0.00000000E+00  0.00000000E+00
  0.00000000E+00  0.00000000E+00  0.00000000E+00
  0.00000000E+00  0.00000000E+00  0.00000000E+00
  0.00000000E+00  0.00000000E+00  0.00000000E+00
  0.00000000E+00  0.00000000E+00  0.00000000E+00
  0.00000000E+00  0.00000000E+00  0.00000000E+00
  0.00000000E+00  0.00000000E+00  0.00000000E+00
  0.00000000E+00  0.00000000E+00  0.00000000E+00
  0.00000000E+00  0.00000000E+00  0.00000000E+00
  0.00000000E+00  0.00000000E+00  0.00000000E+00
  0.00000000E+00  0.00000000E+00  0.00000000E+00
  0.00000000E+00  0.00000000E+00  0.00000000E+00
  0.00000000E+00  0.00000000E+00  0.00000000E+00
  0.00000000E+00  0.00000000E+00  0.00000000E+00
  0.00000000E+00  0.00000000E+00  0.00000000E+00
  0.00000000E+00  0.00000000E+00  0.00000000E+00
  0.00000000E+00  0.00000000E+00  0.00000000E+00
  0.00000000E+00  0.00000000E+00  0.00000000E+00
  0.00000000E+00  0.00000000E+00  0.00000000E+00
  0.00000000E+00  0.00000000E+00  0.00000000E+00
  0.00000000E+00  0.00000000E+00  0.00000000E+00
  0.00000000E+00  0.00000000E+00  0.00000000E+00
  0.00000000E+00  0.00000000E+00  0.00000000E+00
  0.00000000E+00  0.00000000E+00  0.00000000E+00
  0.00000000E+00  0.00000000E+00  0.00000000E+00
  0.00000000E+00  0.00000000E+00  0.00000000E+00
  0.00000000E+00  0.00000000E+00  0.00000000E+00
  0.00000000E+00  0.00000000E+00  0.00000000E+00
  0.00000000E+00  0.00000000E+00  0.00000000E+00
  0.00000000E+00  0.00000000E+00  0.00000000E+00
  0.00000000E+00  0.00000000E+00  0.00000000E+00
  0.00000000E+00  0.00000000E+00  0.00000000E+00
  0.00000000E+00  0.00000000E+00  0.00000000E+00
  0.00000000E+00  0.00000000E+00  0.00000000E+00
  0.00000000E+00  0.00000000E+00  0.00000000E+00
  0.00000000E+00  0.00000000E+00  0.00000000E+00
  0.00000000E+00  0.00000000E+00  0.00000000E+00
  0.00000000E+00  0.00000000E+00  0.00000000E+00
  0.00000000E+00  0.00000000E+00  0.00000000E+00
  0.00000000E+00  0.00000000E+00  0.00000000E+00
  0.00000000E+00  0.00000000E+00  0.00000000E+00
