# Supplementary material for: Theoretical study of the effect of coordination environment on the activity of metal macrocyclic complexes as electrocatalysts for oxygen reduction
Source: iScience. 2022 Jun 8;25(7):104557. doi: 10.1016/j.isci.2022.104557 (PMC9234223; doi:10.1016/j.isci.2022.104557)
Supplement: Data S1. CONTCAR files of all the studied macrocyclic complexes [file mmc2.zip › All-CONTCAR/CONTCAR/Fe-R=CH3-CONTCAR]

Fe-8CH3                                 
   1.00000000000000     
    25.0000000000000000    0.0000000000000000    0.0000000000000000
     0.0000000000000000   25.0000000000000000    0.0000000000000000
     0.0000000000000000    0.0000000000000000   25.0000000000000000
   C    N    Fe   H 
    52     4     1    44
Direct
  0.3485869550236617  0.5059995902745594  0.5652694110602446
  0.3949366512492264  0.5247957165600705  0.5360410537788972
  0.3991509578558400  0.4362006705665781  0.5358835403879045
  0.3510586079674030  0.4507459311784734  0.5649189863061698
  0.4137524649611526  0.3853234776244203  0.5166459288837381
  0.4655052913877417  0.3743963344654588  0.4975332870159698
  0.5542632831735478  0.3780699981423179  0.4969365456777717
  0.5394845758570644  0.3284261350575448  0.4708160171955482
  0.4842451543578911  0.3263268288830186  0.4709185859377227
  0.6053187664186175  0.3936920714315769  0.5148553280820476
  0.6160177350317523  0.4462712195624974  0.5319713401099538
  0.6639589542918667  0.4661554192493905  0.5578264422739522
  0.6610464446468653  0.5213507603793471  0.5564146051403891
  0.6114039095499165  0.5349797606601233  0.5295817677106753
  0.5953567338838007  0.5853023964859118  0.5101108213148889
  0.5429563540759659  0.5950534626510413  0.4919589085859627
  0.5231379397252442  0.6418266380068206  0.4638644299745079
  0.4679297493800181  0.6393139079319715  0.4653812125545833
  0.4044076582632651  0.5764584591221849  0.5158243282336031
  0.4543903660551551  0.5910516559925906  0.4944556479240654
  0.3723940053104869  0.3424252299040961  0.5160403801440452
  0.3778213981245533  0.2960616075548332  0.5473357508285921
  0.3263686045126768  0.3479353532766219  0.4842257126832545
  0.3382868701862604  0.2566092824399275  0.5470911001451720
  0.2870991178775643  0.3082372697982512  0.4834221227825367
  0.2928444382961605  0.2624709985707939  0.5150249322575202
  0.6491359923151471  0.3532156199173326  0.5158867877491978
  0.6465734611825930  0.3090625312402508  0.5505908758785966
  0.6939102199189113  0.3581802400631474  0.4822998689559185
  0.6876849964572490  0.2712792957691294  0.5520128843433828
  0.7347444396633098  0.3200675708157021  0.4831608730965368
  0.7319022166169352  0.2765753405246529  0.5181912284488664
  0.6344007680166075  0.6303124264599324  0.5097011762707249
  0.6256150804345783  0.6758363262725438  0.5415181322933119
  0.6805351433589473  0.6286153891859629  0.4776816043522607
  0.6619493022667976  0.7182335312178135  0.5415815226740373
  0.7165717588822766  0.6712845518381838  0.4771619687771059
  0.7074779085031825  0.7162320137259587  0.5091712338256704
  0.3604873905040721  0.6166935404382635  0.5171695560266513
  0.3130128236363294  0.6086326712688942  0.4881618633509046
  0.3655632127640723  0.6636999280194694  0.5476004078198518
  0.2719529882646680  0.6464701992444851  0.4893948459640661
  0.3243373286645235  0.7013191707938308  0.5492692285382821
  0.2774008350009846  0.6929003349981528  0.5200700690422684
  0.5548789760234871  0.6830821174172687  0.4342342979759402
  0.4308470713805384  0.6776437561410041  0.4380179482660173
  0.3075886868994844  0.5385169194372950  0.5944596676521082
  0.3130991481484898  0.4144731959467698  0.5937597332686670
  0.4515154381145544  0.2837489960982001  0.4443554095561074
  0.5753816689862703  0.2881756397385342  0.4447078594665090
  0.7006062920472403  0.5582553248808417  0.5821786757354274
  0.7072867491823664  0.4347818660273806  0.5847906918808687
  0.5086105109593794  0.4077808124609189  0.5080382998086926
  0.4280459807677855  0.4818635547289338  0.5236500252612704
  0.5005065974513676  0.5619124906059419  0.5051725926342361
  0.5822299359090187  0.4887556066791353  0.5199143056163089
  0.5049058324100257  0.4850569427933524  0.5141283731749364
  0.4132489803479841  0.2914978561127975  0.5724606338226289
  0.3218352699743248  0.3837905351941633  0.4597271609919150
  0.3429605237053974  0.2211551433353543  0.5721400908996166
  0.2518378689294875  0.3130918820815247  0.4580994488577796
  0.2620146233564454  0.2315687791360049  0.5147439660206954
  0.6120582730119389  0.3048558548865049  0.5770257774833536
  0.6962604064860815  0.3921958720158240  0.4550202277997747
  0.6852042304585761  0.2375693971197745  0.5796605892300550
  0.7689311509803770  0.3243563946750374  0.4563319301390011
  0.7639500370671788  0.2469631010060591  0.5190678673819361
  0.5899416116388760  0.6775030103973840  0.5666528467612973
  0.6877134411936933  0.5935750470355691  0.4526521844588681
  0.6546358692196650  0.7529849741172639  0.5669879751761713
  0.7519615659035106  0.6695000544654323  0.4516406350938180
  0.7357602280941515  0.7494815493370949  0.5089155972975101
  0.3086762807317002  0.5723369857278223  0.4642549104890671
  0.4022065410535094  0.6702749338205024  0.5704389346422546
  0.2355183846812184  0.6396651403964939  0.4663075263320178
  0.3288670561178257  0.7373351171902409  0.5735306891279096
  0.2452193867617461  0.7223415441951585  0.5212156174880389
  0.5929825785411721  0.6671016383940865  0.4195145439589233
  0.5645686306069956  0.7181512438921933  0.4590611833459564
  0.5320291316410690  0.6977804565181758  0.3996356001714841
  0.4210130185891230  0.7125983658468258  0.4629775355899512
  0.3928400890029226  0.6588261711432306  0.4269056793605789
  0.4495096623865434  0.6930770736541059  0.4012674794650479
  0.2937639607716314  0.5168030242950833  0.6301354213537097
  0.2719648741551841  0.5470101644580224  0.5700105555132930
  0.3234779925938870  0.5772096757831340  0.6076168077314467
  0.3326484245495334  0.3777321647882844  0.6075652229498488
  0.2791037708592243  0.4020956767062633  0.5686583910946889
  0.2963118152058320  0.4349553746788298  0.6288808005918624
  0.4731792573732905  0.2675539497896050  0.4096675410858657
  0.4128667059908636  0.2989086522375596  0.4302639007584735
  0.4429141239257419  0.2498253028515428  0.4711012314372412
  0.6110510991953789  0.3067427339237521  0.4271719724153075
  0.5538452556835373  0.2672639494177909  0.4125777170682907
  0.5896191649740177  0.2573523750143782  0.4727548873517886
  0.7334210148608540  0.5695510169612330  0.5550555531950102
  0.7189907555116710  0.5385920331555822  0.6169660101482606
  0.6821145039608959  0.5955706051204578  0.5959291867507334
  0.7401395011908775  0.4242391157778319  0.5574184155276846
  0.6923807357003057  0.3972191859424257  0.6017861221408038
  0.7249502498208356  0.4583288818838954  0.6174735478056429
 
  0.00000000E+00  0.00000000E+00  0.00000000E+00
  0.00000000E+00  0.00000000E+00  0.00000000E+00
  0.00000000E+00  0.00000000E+00  0.00000000E+00
  0.00000000E+00  0.00000000E+00  0.00000000E+00
  0.00000000E+00  0.00000000E+00  0.00000000E+00
  0.00000000E+00  0.00000000E+00  0.00000000E+00
  0.00000000E+00  0.00000000E+00  0.00000000E+00
  0.00000000E+00  0.00000000E+00  0.00000000E+00
  0.00000000E+00  0.00000000E+00  0.00000000E+00
  0.00000000E+00  0.00000000E+00  0.00000000E+00
  0.00000000E+00  0.00000000E+00  0.00000000E+00
  0.00000000E+00  0.00000000E+00  0.00000000E+00
  0.00000000E+00  0.00000000E+00  0.00000000E+00
  0.00000000E+00  0.00000000E+00  0.00000000E+00
  0.00000000E+00  0.00000000E+00  0.00000000E+00
  0.00000000E+00  0.00000000E+00  0.00000000E+00
  0.00000000E+00  0.00000000E+00  0.00000000E+00
  0.00000000E+00  0.00000000E+00  0.00000000E+00
  0.00000000E+00  0.00000000E+00  0.00000000E+00
  0.00000000E+00  0.00000000E+00  0.00000000E+00
  0.00000000E+00  0.00000000E+00  0.00000000E+00
  0.00000000E+00  0.00000000E+00  0.00000000E+00
  0.00000000E+00  0.00000000E+00  0.00000000E+00
  0.00000000E+00  0.00000000E+00  0.00000000E+00
  0.00000000E+00  0.00000000E+00  0.00000000E+00
  0.00000000E+00  0.00000000E+00  0.00000000E+00
  0.00000000E+00  0.00000000E+00  0.00000000E+00
  0.00000000E+00  0.00000000E+00  0.00000000E+00
  0.00000000E+00  0.00000000E+00  0.00000000E+00
  0.00000000E+00  0.00000000E+00  0.00000000E+00
  0.00000000E+00  0.00000000E+00  0.00000000E+00
  0.00000000E+00  0.00000000E+00  0.00000000E+00
  0.00000000E+00  0.00000000E+00  0.00000000E+00
  0.00000000E+00  0.00000000E+00  0.00000000E+00
  0.00000000E+00  0.00000000E+00  0.00000000E+00
  0.00000000E+00  0.00000000E+00  0.00000000E+00
  0.00000000E+00  0.00000000E+00  0.00000000E+00
  0.00000000E+00  0.00000000E+00  0.00000000E+00
  0.00000000E+00  0.00000000E+00  0.00000000E+00
  0.00000000E+00  0.00000000E+00  0.00000000E+00
  0.00000000E+00  0.00000000E+00  0.00000000E+00
  0.00000000E+00  0.00000000E+00  0.00000000E+00
  0.00000000E+00  0.00000000E+00  0.00000000E+00
  0.00000000E+00  0.00000000E+00  0.00000000E+00
  0.00000000E+00  0.00000000E+00  0.00000000E+00
  0.00000000E+00  0.00000000E+00  0.00000000E+00
  0.00000000E+00  0.00000000E+00  0.00000000E+00
  0.00000000E+00  0.00000000E+00  0.00000000E+00
  0.00000000E+00  0.00000000E+00  0.00000000E+00
  0.00000000E+00  0.00000000E+00  0.00000000E+00
  0.00000000E+00  0.00000000E+00  0.00000000E+00
  0.00000000E+00  0.00000000E+00  0.00000000E+00
  0.00000000E+00  0.00000000E+00  0.00000000E+00
  0.00000000E+00  0.00000000E+00  0.00000000E+00
  0.00000000E+00  0.00000000E+00  0.00000000E+00
  0.00000000E+00  0.00000000E+00  0.00000000E+00
  0.00000000E+00  0.00000000E+00  0.00000000E+00
  0.00000000E+00  0.00000000E+00  0.00000000E+00
  0.00000000E+00  0.00000000E+00  0.00000000E+00
  0.00000000E+00  0.00000000E+00  0.00000000E+00
  0.00000000E+00  0.00000000E+00  0.00000000E+00
  0.00000000E+00  0.00000000E+00  0.00000000E+00
  0.00000000E+00  0.00000000E+00  0.00000000E+00
  0.00000000E+00  0.00000000E+00  0.00000000E+00
  0.00000000E+00  0.00000000E+00  0.00000000E+00
  0.00000000E+00  0.00000000E+00  0.00000000E+00
  0.00000000E+00  0.00000000E+00  0.00000000E+00
  0.00000000E+00  0.00000000E+00  0.00000000E+00
  0.00000000E+00  0.00000000E+00  0.00000000E+00
  0.00000000E+00  0.00000000E+00  0.00000000E+00
  0.00000000E+00  0.00000000E+00  0.00000000E+00
  0.00000000E+00  0.00000000E+00  0.00000000E+00
  0.00000000E+00  0.00000000E+00  0.00000000E+00
  0.00000000E+00  0.00000000E+00  0.00000000E+00
  0.00000000E+00  0.00000000E+00  0.00000000E+00
  0.00000000E+00  0.00000000E+00  0.00000000E+00
  0.00000000E+00  0.00000000E+00  0.00000000E+00
  0.00000000E+00  0.00000000E+00  0.00000000E+00
  0.00000000E+00  0.00000000E+00  0.00000000E+00
  0.00000000E+00  0.00000000E+00  0.00000000E+00
  0.00000000E+00  0.00000000E+00  0.00000000E+00
  0.00000000E+00  0.00000000E+00  0.00000000E+00
  0.00000000E+00  0.00000000E+00  0.00000000E+00
  0.00000000E+00  0.00000000E+00  0.00000000E+00
  0.00000000E+00  0.00000000E+00  0.00000000E+00
  0.00000000E+00  0.00000000E+00  0.00000000E+00
  0.00000000E+00  0.00000000E+00  0.00000000E+00
  0.00000000E+00  0.00000000E+00  0.00000000E+00
  0.00000000E+00  0.00000000E+00  0.00000000E+00
  0.00000000E+00  0.00000000E+00  0.00000000E+00
  0.00000000E+00  0.00000000E+00  0.00000000E+00
  0.00000000E+00  0.00000000E+00  0.00000000E+00
  0.00000000E+00  0.00000000E+00  0.00000000E+00
  0.00000000E+00  0.00000000E+00  0.00000000E+00
  0.00000000E+00  0.00000000E+00  0.00000000E+00
  0.00000000E+00  0.00000000E+00  0.00000000E+00
  0.00000000E+00  0.00000000E+00  0.00000000E+00
  0.00000000E+00  0.00000000E+00  0.00000000E+00
  0.00000000E+00  0.00000000E+00  0.00000000E+00
  0.00000000E+00  0.00000000E+00  0.00000000E+00
  0.00000000E+00  0.00000000E+00  0.00000000E+00
