# Supplementary material for: Theoretical study of the effect of coordination environment on the activity of metal macrocyclic complexes as electrocatalysts for oxygen reduction
Source: iScience. 2022 Jun 8;25(7):104557. doi: 10.1016/j.isci.2022.104557 (PMC9234223; doi:10.1016/j.isci.2022.104557)
Supplement: Data S1. CONTCAR files of all the studied macrocyclic complexes [file mmc2.zip › All-CONTCAR/CONTCAR/Fe-R=Cl-CONTCAR]

Fe-8Cl                                  
   1.00000000000000     
    25.0000000000000000    0.0000000000000000    0.0000000000000000
     0.0000000000000000   25.0000000000000000    0.0000000000000000
     0.0000000000000000    0.0000000000000000   25.0000000000000000
   C    N    Fe   H    Cl
    44     4     1    20     8
Direct
  0.3426681616789167  0.5215438704827353  0.5647118259025756
  0.3904063505754721  0.5380030007594095  0.5365943381498487
  0.3909085861863054  0.4486610832335064  0.5392524108263478
  0.3430124331354930  0.4665030894731013  0.5663778898840710
  0.4028424767019684  0.3967558405800628  0.5214900043668033
  0.4539898584638097  0.3838308580021271  0.5022601950397060
  0.5434796040201461  0.3838221268816626  0.4997523994019600
  0.5256876876805142  0.3348809653555087  0.4747252122512912
  0.4706402431466232  0.3348628625585356  0.4763020590834832
  0.5954760251228141  0.3967103596656784  0.5165922757710674
  0.6080980163248459  0.4486512045309398  0.5338101872654224
  0.6569831544868706  0.4665841687685326  0.5588753026118003
  0.6565359334260350  0.5216398858786971  0.5578053498131645
  0.6074697614962694  0.5381086387161892  0.5318718269252866
  0.5943624347329794  0.5891684376781233  0.5125638761353573
  0.5425146258503986  0.6008779233172062  0.4944081788884631
  0.5246514813092288  0.6484366095890978  0.4666779560798110
  0.4695827338531920  0.6481347914771485  0.4671601162119821
  0.4020342067223183  0.5887740324903404  0.5156889250791682
  0.4530633724860418  0.6005747410732325  0.4955034860064116
  0.3600506462789305  0.3552324638555535  0.5223616343760455
  0.3629500106867831  0.3117846741909684  0.5577422088414757
  0.3160387518331242  0.3593045975043423  0.4877543119441028
  0.3224734524503975  0.2733871048285055  0.5587402858096182
  0.2759107630823451  0.3205536662543660  0.4882984225982934
  0.2789326620456486  0.2775646650004709  0.5239154420653054
  0.6378465392436875  0.3546920814231513  0.5160487996938878
  0.6359336661383203  0.3118470377811789  0.5522443495334985
  0.6800790666735155  0.3572937835917238  0.4791832310109626
  0.6755896248877700  0.2726039983214715  0.5517838024012874
  0.7193829637964319  0.3176926124930454  0.4783131077247556
  0.7173380430568971  0.2753161944903164  0.5147095200444554
  0.6358427339511442  0.6319988880907104  0.5115993943906475
  0.6317346984538068  0.6761587647852761  0.5459954720568470
  0.6793161174469714  0.6289494824742929  0.4762577278055988
  0.6704129839358741  0.7163685547615821  0.5451642997878965
  0.7176256395150137  0.6694878514827410  0.4749708301672900
  0.7133410557154312  0.7132662761205055  0.5094791712359285
  0.3595735699136579  0.6305893256771933  0.5149037490500122
  0.3149764932409708  0.6251174987027582  0.4812980026582468
  0.3635123516361908  0.6758197942646691  0.5478821352502927
  0.2751952517332413  0.6642151459964880  0.4805078054383521
  0.3234229417504736  0.7146127884579989  0.5475372499008204
  0.2792172704706484  0.7089659831198961  0.5137702625536705
  0.4989689368577299  0.4152004643175781  0.5113606398267809
  0.4216547414045776  0.4931013110148806  0.5264469528523504
  0.4981272053759478  0.5698834911774839  0.5068085201974164
  0.5763924168238220  0.4929898873203161  0.5225866087517789
  0.4988018990299283  0.4927868466508031  0.5168409649414487
  0.3969425825937840  0.3085424116607768  0.5849399295611331
  0.3136731718317542  0.3928874354581235  0.4599730704391927
  0.3249225029765295  0.2400755089135340  0.5868408992535931
  0.2421033089093823  0.3239454952862726  0.4608997305636167
  0.2473988276836023  0.2473925540538436  0.5245676360880208
  0.6033039832697407  0.3097114838237053  0.5811612635740812
  0.6816143394872021  0.3902951923015095  0.4506495940780430
  0.6738675461725488  0.2397470506336271  0.5804394899029425
  0.7517226733126040  0.3198990867983011  0.4490854251290389
  0.7482557038726978  0.2445078540099727  0.5142140229816523
  0.5981882190991088  0.6785802048880505  0.5738206751426569
  0.6826065149545663  0.5947870477658057  0.4492816503166109
  0.6670024368456352  0.7502858078921842  0.5724335358919542
  0.7509753115469806  0.6668830216465664  0.4469384475221178
  0.7433978041787820  0.7449090368521987  0.5085571860307521
  0.3118590903454984  0.5900844894437421  0.4554323947850231
  0.3980508016848583  0.6801585367949091  0.5742306375132552
  0.2408803475708747  0.6596754214928316  0.4539202132421879
  0.3267549402811556  0.7494414545704259  0.5736276125144573
  0.2479981411952330  0.7394571057369436  0.5133101877783215
  0.5618634195747478  0.6950484739416924  0.4340248140077592
  0.4309620009639000  0.6942074688421437  0.4352398795987399
  0.7042071027903258  0.5603911745154491  0.5870032310710567
  0.7051853186454115  0.4294634993300936  0.5893931395258273
  0.5628047181493564  0.2868788071222188  0.4439192721003211
  0.4320011271870786  0.2868395060512780  0.4475247643847428
  0.2968281942974954  0.4293008084397072  0.5996997554345873
  0.2957602517496040  0.5602843390720107  0.5952229959652005
 
  0.00000000E+00  0.00000000E+00  0.00000000E+00
  0.00000000E+00  0.00000000E+00  0.00000000E+00
  0.00000000E+00  0.00000000E+00  0.00000000E+00
  0.00000000E+00  0.00000000E+00  0.00000000E+00
  0.00000000E+00  0.00000000E+00  0.00000000E+00
  0.00000000E+00  0.00000000E+00  0.00000000E+00
  0.00000000E+00  0.00000000E+00  0.00000000E+00
  0.00000000E+00  0.00000000E+00  0.00000000E+00
  0.00000000E+00  0.00000000E+00  0.00000000E+00
  0.00000000E+00  0.00000000E+00  0.00000000E+00
  0.00000000E+00  0.00000000E+00  0.00000000E+00
  0.00000000E+00  0.00000000E+00  0.00000000E+00
  0.00000000E+00  0.00000000E+00  0.00000000E+00
  0.00000000E+00  0.00000000E+00  0.00000000E+00
  0.00000000E+00  0.00000000E+00  0.00000000E+00
  0.00000000E+00  0.00000000E+00  0.00000000E+00
  0.00000000E+00  0.00000000E+00  0.00000000E+00
  0.00000000E+00  0.00000000E+00  0.00000000E+00
  0.00000000E+00  0.00000000E+00  0.00000000E+00
  0.00000000E+00  0.00000000E+00  0.00000000E+00
  0.00000000E+00  0.00000000E+00  0.00000000E+00
  0.00000000E+00  0.00000000E+00  0.00000000E+00
  0.00000000E+00  0.00000000E+00  0.00000000E+00
  0.00000000E+00  0.00000000E+00  0.00000000E+00
  0.00000000E+00  0.00000000E+00  0.00000000E+00
  0.00000000E+00  0.00000000E+00  0.00000000E+00
  0.00000000E+00  0.00000000E+00  0.00000000E+00
  0.00000000E+00  0.00000000E+00  0.00000000E+00
  0.00000000E+00  0.00000000E+00  0.00000000E+00
  0.00000000E+00  0.00000000E+00  0.00000000E+00
  0.00000000E+00  0.00000000E+00  0.00000000E+00
  0.00000000E+00  0.00000000E+00  0.00000000E+00
  0.00000000E+00  0.00000000E+00  0.00000000E+00
  0.00000000E+00  0.00000000E+00  0.00000000E+00
  0.00000000E+00  0.00000000E+00  0.00000000E+00
  0.00000000E+00  0.00000000E+00  0.00000000E+00
  0.00000000E+00  0.00000000E+00  0.00000000E+00
  0.00000000E+00  0.00000000E+00  0.00000000E+00
  0.00000000E+00  0.00000000E+00  0.00000000E+00
  0.00000000E+00  0.00000000E+00  0.00000000E+00
  0.00000000E+00  0.00000000E+00  0.00000000E+00
  0.00000000E+00  0.00000000E+00  0.00000000E+00
  0.00000000E+00  0.00000000E+00  0.00000000E+00
  0.00000000E+00  0.00000000E+00  0.00000000E+00
  0.00000000E+00  0.00000000E+00  0.00000000E+00
  0.00000000E+00  0.00000000E+00  0.00000000E+00
  0.00000000E+00  0.00000000E+00  0.00000000E+00
  0.00000000E+00  0.00000000E+00  0.00000000E+00
  0.00000000E+00  0.00000000E+00  0.00000000E+00
  0.00000000E+00  0.00000000E+00  0.00000000E+00
  0.00000000E+00  0.00000000E+00  0.00000000E+00
  0.00000000E+00  0.00000000E+00  0.00000000E+00
  0.00000000E+00  0.00000000E+00  0.00000000E+00
  0.00000000E+00  0.00000000E+00  0.00000000E+00
  0.00000000E+00  0.00000000E+00  0.00000000E+00
  0.00000000E+00  0.00000000E+00  0.00000000E+00
  0.00000000E+00  0.00000000E+00  0.00000000E+00
  0.00000000E+00  0.00000000E+00  0.00000000E+00
  0.00000000E+00  0.00000000E+00  0.00000000E+00
  0.00000000E+00  0.00000000E+00  0.00000000E+00
  0.00000000E+00  0.00000000E+00  0.00000000E+00
  0.00000000E+00  0.00000000E+00  0.00000000E+00
  0.00000000E+00  0.00000000E+00  0.00000000E+00
  0.00000000E+00  0.00000000E+00  0.00000000E+00
  0.00000000E+00  0.00000000E+00  0.00000000E+00
  0.00000000E+00  0.00000000E+00  0.00000000E+00
  0.00000000E+00  0.00000000E+00  0.00000000E+00
  0.00000000E+00  0.00000000E+00  0.00000000E+00
  0.00000000E+00  0.00000000E+00  0.00000000E+00
  0.00000000E+00  0.00000000E+00  0.00000000E+00
  0.00000000E+00  0.00000000E+00  0.00000000E+00
  0.00000000E+00  0.00000000E+00  0.00000000E+00
  0.00000000E+00  0.00000000E+00  0.00000000E+00
  0.00000000E+00  0.00000000E+00  0.00000000E+00
  0.00000000E+00  0.00000000E+00  0.00000000E+00
  0.00000000E+00  0.00000000E+00  0.00000000E+00
  0.00000000E+00  0.00000000E+00  0.00000000E+00
