# Supplementary material for: Theoretical study of the effect of coordination environment on the activity of metal macrocyclic complexes as electrocatalysts for oxygen reduction
Source: iScience. 2022 Jun 8;25(7):104557. doi: 10.1016/j.isci.2022.104557 (PMC9234223; doi:10.1016/j.isci.2022.104557)
Supplement: Data S1. CONTCAR files of all the studied macrocyclic complexes [file mmc2.zip › All-CONTCAR/CONTCAR/Fe-R=F-CONTCAR]

Fe-8F                                   
   1.00000000000000     
    25.0000000000000000    0.0000000000000000    0.0000000000000000
     0.0000000000000000   25.0000000000000000    0.0000000000000000
     0.0000000000000000    0.0000000000000000   25.0000000000000000
   C    N    Fe   H    F 
    44     4     1    20     8
Direct
  0.3280921114645730  0.5322059925045428  0.5385496322575918
  0.3812644847793754  0.5495257205849776  0.5250574175515575
  0.3818442298820489  0.4604432604338433  0.5266582274006760
  0.3283381619716215  0.4778451329825630  0.5391669159989414
  0.3966550495232437  0.4071460422802134  0.5192745717911922
  0.4497442967331500  0.3923239797610178  0.5107092245406332
  0.5388652546912146  0.3926188513904896  0.5086519006858736
  0.5215850297347288  0.3382339788272407  0.5010936780313927
  0.4672639091194600  0.3380719481411318  0.5022708471369185
  0.5921515265939704  0.4080587380093056  0.5145274559553072
  0.6068259957553522  0.4615968997170229  0.5201661717540914
  0.6608301892148198  0.4796335370751822  0.5285944643833367
  0.6602153547584604  0.5339814695545686  0.5276734028374265
  0.6058740399227438  0.5507265290351611  0.5182901012177545
  0.5904066577762010  0.6036157000498106  0.5095592784056062
  0.5369859026051946  0.6176341673434601  0.5015542388485313
  0.5189117744716136  0.6709510256490351  0.4892234750094904
  0.4645646375458357  0.6705463117988526  0.4900603326802527
  0.3952431521774359  0.6024265524251700  0.5142717000060587
  0.4479220565303632  0.6171084573253860  0.5033386902142860
  0.3541316145975041  0.3648702437099580  0.5200506942522115
  0.3424922931057114  0.3366041326811527  0.5670516195722390
  0.3251633453100752  0.3533395428182101  0.4734205356453819
  0.3023973299317345  0.2977401181331592  0.5674618212406517
  0.2852723416072747  0.3142623371928861  0.4737999219324943
  0.2737017280382878  0.2864346236705849  0.5208593729537162
  0.6347843061886537  0.3659200582217660  0.5148230619356872
  0.6485245354421562  0.3397037337816969  0.5624401923891137
  0.6613392523008723  0.3522133120003724  0.4673894794238777
  0.6882483712894045  0.3004756206008951  0.5626080535328130
  0.7008891832038991  0.3127971250080062  0.4675500882608483
  0.7144435859274468  0.2868537402897323  0.5151588851092164
  0.6320597700062186  0.6467498799947966  0.5095626192550672
  0.6424067110688871  0.6757355139575333  0.5564555308740986
  0.6610841047325661  0.6587747468301816  0.4631167162466028
  0.6812859553257949  0.7158201587603678  0.5569473754202970
  0.6997097403700286  0.6990985562470842  0.4635693752443472
  0.7099804967075333  0.7276648622191965  0.5104924820034644
  0.3525058213564137  0.6444157584264769  0.5143479824918709
  0.3205904834485395  0.6524603867230552  0.4689589478972825
  0.3437378348634956  0.6759404372894718  0.5598716967643321
  0.2805621854317381  0.6913899554260611  0.4691144759097107
  0.3035078108185336  0.7146426391707074  0.5600964162740653
  0.2718560191314290  0.7224916188023999  0.5147189692450335
  0.4941640076884944  0.4258149917407434  0.5126542649307505
  0.4145920206047592  0.5049935273949652  0.5203350347670945
  0.4928598110651579  0.5843256857321947  0.5078436125465570
  0.5730487798247158  0.5058111257495362  0.5156473773097181
  0.4936833081059853  0.5052210260501829  0.5140830137529593
  0.3647873129544497  0.3454004015947603  0.6035419851273012
  0.3341217665938542  0.3750659664333377  0.4366245591060077
  0.2935582552138765  0.2762119455513068  0.6043802698141519
  0.2631692614473970  0.3055391825049014  0.4371927853994596
  0.2423793069170122  0.2560372485712960  0.5212345607368126
  0.6280601118813073  0.3503261888386032  0.5995109805300590
  0.6506925788673562  0.3724364476102510  0.4301845852202752
  0.6987181590040031  0.2804644904977819  0.5999529121717370
  0.7211034693159978  0.3022711511451338  0.4303202385933930
  0.7453947092385421  0.2560880479857279  0.5152923724449001
  0.6200319894333700  0.6665074297381556  0.5927985093604908
  0.6531159432248418  0.6365543594031240  0.4263935875268277
  0.6891633155324559  0.7378424942374178  0.5937964658748069
  0.7218517792458786  0.7082664945281193  0.4270943536972849
  0.7402960406690496  0.7590657993374132  0.5108689823826502
  0.3273290579185502  0.6281117106982428  0.4333470181483937
  0.3684185796042660  0.6697622233440637  0.5953506405080418
  0.2561004039061314  0.6974297601652923  0.4334746679103821
  0.2969124794925514  0.7387461463687098  0.5958801270430716
  0.2404352360557129  0.7527771923043171  0.5149286459505129
  0.5493289107171824  0.7137872185688444  0.4782731485948403
  0.4330880319358225  0.7129000675553019  0.4800090509180949
  0.2855424997147181  0.5632286572306572  0.5491730761751585
  0.2859979185745602  0.4468549411853122  0.5503849938748090
  0.4364507753706424  0.2944943406930681  0.4966509775360866
  0.5524469097550326  0.2948218009107103  0.4941121359499041
  0.7044918164606602  0.4492631973659126  0.5362421138072254
  0.7031271822100572  0.5654951231198715  0.5343750867088817
 
  0.00000000E+00  0.00000000E+00  0.00000000E+00
  0.00000000E+00  0.00000000E+00  0.00000000E+00
  0.00000000E+00  0.00000000E+00  0.00000000E+00
  0.00000000E+00  0.00000000E+00  0.00000000E+00
  0.00000000E+00  0.00000000E+00  0.00000000E+00
  0.00000000E+00  0.00000000E+00  0.00000000E+00
  0.00000000E+00  0.00000000E+00  0.00000000E+00
  0.00000000E+00  0.00000000E+00  0.00000000E+00
  0.00000000E+00  0.00000000E+00  0.00000000E+00
  0.00000000E+00  0.00000000E+00  0.00000000E+00
  0.00000000E+00  0.00000000E+00  0.00000000E+00
  0.00000000E+00  0.00000000E+00  0.00000000E+00
  0.00000000E+00  0.00000000E+00  0.00000000E+00
  0.00000000E+00  0.00000000E+00  0.00000000E+00
  0.00000000E+00  0.00000000E+00  0.00000000E+00
  0.00000000E+00  0.00000000E+00  0.00000000E+00
  0.00000000E+00  0.00000000E+00  0.00000000E+00
  0.00000000E+00  0.00000000E+00  0.00000000E+00
  0.00000000E+00  0.00000000E+00  0.00000000E+00
  0.00000000E+00  0.00000000E+00  0.00000000E+00
  0.00000000E+00  0.00000000E+00  0.00000000E+00
  0.00000000E+00  0.00000000E+00  0.00000000E+00
  0.00000000E+00  0.00000000E+00  0.00000000E+00
  0.00000000E+00  0.00000000E+00  0.00000000E+00
  0.00000000E+00  0.00000000E+00  0.00000000E+00
  0.00000000E+00  0.00000000E+00  0.00000000E+00
  0.00000000E+00  0.00000000E+00  0.00000000E+00
  0.00000000E+00  0.00000000E+00  0.00000000E+00
  0.00000000E+00  0.00000000E+00  0.00000000E+00
  0.00000000E+00  0.00000000E+00  0.00000000E+00
  0.00000000E+00  0.00000000E+00  0.00000000E+00
  0.00000000E+00  0.00000000E+00  0.00000000E+00
  0.00000000E+00  0.00000000E+00  0.00000000E+00
  0.00000000E+00  0.00000000E+00  0.00000000E+00
  0.00000000E+00  0.00000000E+00  0.00000000E+00
  0.00000000E+00  0.00000000E+00  0.00000000E+00
  0.00000000E+00  0.00000000E+00  0.00000000E+00
  0.00000000E+00  0.00000000E+00  0.00000000E+00
  0.00000000E+00  0.00000000E+00  0.00000000E+00
  0.00000000E+00  0.00000000E+00  0.00000000E+00
  0.00000000E+00  0.00000000E+00  0.00000000E+00
  0.00000000E+00  0.00000000E+00  0.00000000E+00
  0.00000000E+00  0.00000000E+00  0.00000000E+00
  0.00000000E+00  0.00000000E+00  0.00000000E+00
  0.00000000E+00  0.00000000E+00  0.00000000E+00
  0.00000000E+00  0.00000000E+00  0.00000000E+00
  0.00000000E+00  0.00000000E+00  0.00000000E+00
  0.00000000E+00  0.00000000E+00  0.00000000E+00
  0.00000000E+00  0.00000000E+00  0.00000000E+00
  0.00000000E+00  0.00000000E+00  0.00000000E+00
  0.00000000E+00  0.00000000E+00  0.00000000E+00
  0.00000000E+00  0.00000000E+00  0.00000000E+00
  0.00000000E+00  0.00000000E+00  0.00000000E+00
  0.00000000E+00  0.00000000E+00  0.00000000E+00
  0.00000000E+00  0.00000000E+00  0.00000000E+00
  0.00000000E+00  0.00000000E+00  0.00000000E+00
  0.00000000E+00  0.00000000E+00  0.00000000E+00
  0.00000000E+00  0.00000000E+00  0.00000000E+00
  0.00000000E+00  0.00000000E+00  0.00000000E+00
  0.00000000E+00  0.00000000E+00  0.00000000E+00
  0.00000000E+00  0.00000000E+00  0.00000000E+00
  0.00000000E+00  0.00000000E+00  0.00000000E+00
  0.00000000E+00  0.00000000E+00  0.00000000E+00
  0.00000000E+00  0.00000000E+00  0.00000000E+00
  0.00000000E+00  0.00000000E+00  0.00000000E+00
  0.00000000E+00  0.00000000E+00  0.00000000E+00
  0.00000000E+00  0.00000000E+00  0.00000000E+00
  0.00000000E+00  0.00000000E+00  0.00000000E+00
  0.00000000E+00  0.00000000E+00  0.00000000E+00
  0.00000000E+00  0.00000000E+00  0.00000000E+00
  0.00000000E+00  0.00000000E+00  0.00000000E+00
  0.00000000E+00  0.00000000E+00  0.00000000E+00
  0.00000000E+00  0.00000000E+00  0.00000000E+00
  0.00000000E+00  0.00000000E+00  0.00000000E+00
  0.00000000E+00  0.00000000E+00  0.00000000E+00
  0.00000000E+00  0.00000000E+00  0.00000000E+00
  0.00000000E+00  0.00000000E+00  0.00000000E+00
