# Supplementary material for: Theoretical study of the effect of coordination environment on the activity of metal macrocyclic complexes as electrocatalysts for oxygen reduction
Source: iScience. 2022 Jun 8;25(7):104557. doi: 10.1016/j.isci.2022.104557 (PMC9234223; doi:10.1016/j.isci.2022.104557)
Supplement: Data S1. CONTCAR files of all the studied macrocyclic complexes [file mmc2.zip › All-CONTCAR/CONTCAR/Fe-X=Cl-CONTCAR]

Fe-Cl                                   
   1.00000000000000     
    25.0000000000000000    0.0000000000000000    0.0000000000000000
     0.0000000000000000   25.0000000000000000    0.0000000000000000
     0.0000000000000000    0.0000000000000000   25.0000000000000000
   C    N    H    Fe   Cl
    44     4    28     1     1
Direct
  0.5354905247203566  0.6630425332923122  0.5047428551946320
  0.5525874038892291  0.6082915222219752  0.5007810776223894
  0.4645695574368281  0.6078584192876519  0.4993099808456097
  0.4809836495492592  0.6627857488216053  0.5037314275710336
  0.4110652938739704  0.5919133231692454  0.4965549307621564
  0.3956914482047738  0.5381943591233748  0.4946996442308951
  0.3960560684424747  0.4501718651443453  0.4955098960963738
  0.3410945230549486  0.4666816416852440  0.4918383575265834
  0.3409349803515830  0.5211794867268019  0.4906397890855502
  0.4119471345425814  0.3966251894034927  0.4980584321043161
  0.4655854152107450  0.3811539948066209  0.5003722592937151
  0.4825653236484962  0.3262299226507248  0.5016546102545905
  0.5370514605671978  0.3264775988621342  0.5025286180974268
  0.5535901585523759  0.3815295637204290  0.5007767582319329
  0.6071109552928541  0.3975465594076465  0.4991287922697332
  0.6224276005279266  0.4512757724027412  0.4969901345941991
  0.6770533013496778  0.4682127276673049  0.4909649539561329
  0.6768369483193244  0.5227267584219386  0.4908178958559416
  0.6062986282618258  0.5928484937238886  0.4990910628946121
  0.6221024931191538  0.5392691352007243  0.4968153852359395
  0.3686617399231065  0.6339258880542740  0.4954363634929106
  0.3325935579405764  0.6394925631205569  0.5381910583279675
  0.3639344454848875  0.6687997717867991  0.4516014378179365
  0.2929310699515600  0.6788169359056639  0.5370777359497447
  0.3242002213579950  0.7080634776448069  0.4504821665818148
  0.2885748457993952  0.7132062202623785  0.4932373540352010
  0.3699901085327268  0.3541418243782976  0.4976660136424157
  0.3606658517744603  0.3226859709470529  0.5432727434871542
  0.3391817046536670  0.3446285997939449  0.4516424418884845
  0.3215515505559536  0.2828045727668875  0.5428170712428557
  0.3000300533451075  0.3047840208450305  0.4512406102865426
  0.2911030486970293  0.2737138296233497  0.4968341035247574
  0.6497669562481955  0.3557797289036979  0.4989297182406303
  0.6850347263972209  0.3506511145632927  0.5423954056589938
  0.6556824631006697  0.3208798687448892  0.4552745836936720
  0.7249900949321572  0.3115993013923054  0.5422082877557169
  0.6956983755318479  0.2819123480001326  0.4550595422701520
  0.7304531629980164  0.2771067526796561  0.4985662506156356
  0.6484510143054685  0.6350776518800543  0.4991468748866655
  0.6532110686783388  0.6711137709524139  0.4562633433497960
  0.6843860117648263  0.6395946983139983  0.5421392350196400
  0.6927942076622218  0.7105401060917320  0.4563556182021069
  0.7238617982591307  0.6791112280413060  0.5422673464332758
  0.7282199465287583  0.7147007816706658  0.4993882217720848
  0.4294591727333050  0.4943365181262993  0.4970179248146436
  0.5087683024632111  0.5744416431153480  0.4984234860379676
  0.5887143026785282  0.4951409503438642  0.4995018793096216
  0.5094400829650119  0.4149927025891954  0.4999179608759680
  0.5620821394962340  0.6971277259589205  0.5083342331408031
  0.4539401277895841  0.6965963858157630  0.5063609326319565
  0.3071369561477543  0.4397170178306143  0.4903890389767002
  0.3068535589877133  0.5478141857167456  0.4874408190661685
  0.4558938306074609  0.2920110767823729  0.5016442246922620
  0.5639906404630768  0.2924999655245102  0.5039329077381759
  0.7109346584046345  0.4414532710575735  0.4866150468534072
  0.7105212373272881  0.5496798298257085  0.4863130503754513
  0.3361695092558080  0.6129237503770852  0.5726512907891129
  0.3915532683419871  0.6647167049075604  0.4180353014658627
  0.2654267999030709  0.6826655160813329  0.5707535244440644
  0.3210254420826845  0.7346281177437769  0.4159728222004170
  0.2575581349253964  0.7438928141120204  0.4924035376867277
  0.3842132757906165  0.3299158400164948  0.5793115666408729
  0.3462990352194532  0.3686259230206141  0.4158650813619683
  0.3148428259900234  0.2587624261027040  0.5786332632700547
  0.2765689281320753  0.2978928984574885  0.4150711550545151
  0.2605741337246616  0.2425259916435877  0.4965272022168216
  0.6806644222677914  0.3773784298736746  0.5766392329240966
  0.6287895727890153  0.3247417201691991  0.4210990754929828
  0.7519016153255478  0.3080850363839481  0.5764086903040070
  0.6998014027941042  0.2553226048668503  0.4206823256943413
  0.7616909221282485  0.2466265795509780  0.4984539648948199
  0.6257709617043554  0.6678083706449380  0.4224700186713355
  0.6808210596244112  0.6120593280516019  0.5758286362746593
  0.6960092766284296  0.7380372534312141  0.4225934885494677
  0.7512431268834755  0.6821466612946868  0.5761340609746495
  0.7591051018056862  0.7455332647713495  0.4995083946833446
  0.5089273112261560  0.4947723146817471  0.5106619593816314
  0.5072779580542852  0.4955014100268553  0.6007132166112025
 
  0.00000000E+00  0.00000000E+00  0.00000000E+00
  0.00000000E+00  0.00000000E+00  0.00000000E+00
  0.00000000E+00  0.00000000E+00  0.00000000E+00
  0.00000000E+00  0.00000000E+00  0.00000000E+00
  0.00000000E+00  0.00000000E+00  0.00000000E+00
  0.00000000E+00  0.00000000E+00  0.00000000E+00
  0.00000000E+00  0.00000000E+00  0.00000000E+00
  0.00000000E+00  0.00000000E+00  0.00000000E+00
  0.00000000E+00  0.00000000E+00  0.00000000E+00
  0.00000000E+00  0.00000000E+00  0.00000000E+00
  0.00000000E+00  0.00000000E+00  0.00000000E+00
  0.00000000E+00  0.00000000E+00  0.00000000E+00
  0.00000000E+00  0.00000000E+00  0.00000000E+00
  0.00000000E+00  0.00000000E+00  0.00000000E+00
  0.00000000E+00  0.00000000E+00  0.00000000E+00
  0.00000000E+00  0.00000000E+00  0.00000000E+00
  0.00000000E+00  0.00000000E+00  0.00000000E+00
  0.00000000E+00  0.00000000E+00  0.00000000E+00
  0.00000000E+00  0.00000000E+00  0.00000000E+00
  0.00000000E+00  0.00000000E+00  0.00000000E+00
  0.00000000E+00  0.00000000E+00  0.00000000E+00
  0.00000000E+00  0.00000000E+00  0.00000000E+00
  0.00000000E+00  0.00000000E+00  0.00000000E+00
  0.00000000E+00  0.00000000E+00  0.00000000E+00
  0.00000000E+00  0.00000000E+00  0.00000000E+00
  0.00000000E+00  0.00000000E+00  0.00000000E+00
  0.00000000E+00  0.00000000E+00  0.00000000E+00
  0.00000000E+00  0.00000000E+00  0.00000000E+00
  0.00000000E+00  0.00000000E+00  0.00000000E+00
  0.00000000E+00  0.00000000E+00  0.00000000E+00
  0.00000000E+00  0.00000000E+00  0.00000000E+00
  0.00000000E+00  0.00000000E+00  0.00000000E+00
  0.00000000E+00  0.00000000E+00  0.00000000E+00
  0.00000000E+00  0.00000000E+00  0.00000000E+00
  0.00000000E+00  0.00000000E+00  0.00000000E+00
  0.00000000E+00  0.00000000E+00  0.00000000E+00
  0.00000000E+00  0.00000000E+00  0.00000000E+00
  0.00000000E+00  0.00000000E+00  0.00000000E+00
  0.00000000E+00  0.00000000E+00  0.00000000E+00
  0.00000000E+00  0.00000000E+00  0.00000000E+00
  0.00000000E+00  0.00000000E+00  0.00000000E+00
  0.00000000E+00  0.00000000E+00  0.00000000E+00
  0.00000000E+00  0.00000000E+00  0.00000000E+00
  0.00000000E+00  0.00000000E+00  0.00000000E+00
  0.00000000E+00  0.00000000E+00  0.00000000E+00
  0.00000000E+00  0.00000000E+00  0.00000000E+00
  0.00000000E+00  0.00000000E+00  0.00000000E+00
  0.00000000E+00  0.00000000E+00  0.00000000E+00
  0.00000000E+00  0.00000000E+00  0.00000000E+00
  0.00000000E+00  0.00000000E+00  0.00000000E+00
  0.00000000E+00  0.00000000E+00  0.00000000E+00
  0.00000000E+00  0.00000000E+00  0.00000000E+00
  0.00000000E+00  0.00000000E+00  0.00000000E+00
  0.00000000E+00  0.00000000E+00  0.00000000E+00
  0.00000000E+00  0.00000000E+00  0.00000000E+00
  0.00000000E+00  0.00000000E+00  0.00000000E+00
  0.00000000E+00  0.00000000E+00  0.00000000E+00
  0.00000000E+00  0.00000000E+00  0.00000000E+00
  0.00000000E+00  0.00000000E+00  0.00000000E+00
  0.00000000E+00  0.00000000E+00  0.00000000E+00
  0.00000000E+00  0.00000000E+00  0.00000000E+00
  0.00000000E+00  0.00000000E+00  0.00000000E+00
  0.00000000E+00  0.00000000E+00  0.00000000E+00
  0.00000000E+00  0.00000000E+00  0.00000000E+00
  0.00000000E+00  0.00000000E+00  0.00000000E+00
  0.00000000E+00  0.00000000E+00  0.00000000E+00
  0.00000000E+00  0.00000000E+00  0.00000000E+00
  0.00000000E+00  0.00000000E+00  0.00000000E+00
  0.00000000E+00  0.00000000E+00  0.00000000E+00
  0.00000000E+00  0.00000000E+00  0.00000000E+00
  0.00000000E+00  0.00000000E+00  0.00000000E+00
  0.00000000E+00  0.00000000E+00  0.00000000E+00
  0.00000000E+00  0.00000000E+00  0.00000000E+00
  0.00000000E+00  0.00000000E+00  0.00000000E+00
  0.00000000E+00  0.00000000E+00  0.00000000E+00
  0.00000000E+00  0.00000000E+00  0.00000000E+00
  0.00000000E+00  0.00000000E+00  0.00000000E+00
  0.00000000E+00  0.00000000E+00  0.00000000E+00
