# Supplementary material for: Theoretical study of the effect of coordination environment on the activity of metal macrocyclic complexes as electrocatalysts for oxygen reduction
Source: iScience. 2022 Jun 8;25(7):104557. doi: 10.1016/j.isci.2022.104557 (PMC9234223; doi:10.1016/j.isci.2022.104557)
Supplement: Data S1. CONTCAR files of all the studied macrocyclic complexes [file mmc2.zip › All-CONTCAR/CONTCAR/Fe-X=OH-CONTCAR]

Fe-OH                                   
   1.00000000000000     
    25.0000000000000000    0.0000000000000000    0.0000000000000000
     0.0000000000000000   25.0000000000000000    0.0000000000000000
     0.0000000000000000    0.0000000000000000   25.0000000000000000
   C    N    Fe   H    O 
    44     4     1    29     1
Direct
  0.3233541075762269  0.5324158680262090  0.4719837189541024
  0.3781453407297565  0.5494885870235404  0.4676199717989707
  0.3786983352480902  0.4614880095025384  0.4680151787721598
  0.3236998013936483  0.4779058172085249  0.4721679255323840
  0.3948584127378095  0.4079126204607091  0.4668459882373184
  0.4485980843832642  0.3924274998889990  0.4647304192776171
  0.5365775948501539  0.3928869939896834  0.4638200795428921
  0.5200792185062382  0.3377162891312550  0.4621205861932713
  0.4656012661175402  0.3374479921720097  0.4620385883177351
  0.5901576427724348  0.4090582188138684  0.4649946287769018
  0.6056594844955596  0.4628483778216032  0.4661762295480536
  0.6605456563498998  0.4799590960880297  0.4654405190736869
  0.6602694469452119  0.5345051264825468  0.4660456525207852
  0.6052022225337330  0.5510504600727144  0.4659729355384189
  0.5889964482438550  0.6046318911215777  0.4642887404911767
  0.5351828669246788  0.6199397672780714  0.4625616030815865
  0.5179948380347904  0.6745785053237505  0.4564913806594193
  0.4635219161502103  0.6741853335030560  0.4566647439032698
  0.3936402615827960  0.6032481825530902  0.4654440316487101
  0.4471999137064416  0.6192929371064627  0.4628776280023709
  0.3528507844104228  0.3655010913453354  0.4678623474007733
  0.3480618592218463  0.3308255728630716  0.5118503017785123
  0.3170096473789023  0.3595566231204901  0.4249738074846803
  0.3084699531216550  0.2914234629620935  0.5129682940923925
  0.2774672981785170  0.3201089513059591  0.4260787513485421
  0.2730269758757620  0.2859370063014964  0.4700925052748822
  0.6326673871824323  0.3671039090062939  0.4649164396378186
  0.6657234778181439  0.3599120898549433  0.5098022919714971
  0.6404800823465682  0.3338093640597865  0.4203209555184135
  0.7053446406832327  0.3205487501943812  0.5101494258773689
  0.6800040938965287  0.2943293725642061  0.4207270948777879
  0.7125719035345346  0.2875381756369294  0.4656332280295442
  0.6307081247012132  0.6473657789806008  0.4636518448217546
  0.6355315748671854  0.6831733168912753  0.5067249608953340
  0.6658401000806826  0.6529468275428960  0.4201328060001059
  0.6744817766542646  0.7232108708124668  0.5064177320770598
  0.7047891395210950  0.6929884059610258  0.4198187893571573
  0.7092966482999323  0.7282218571091994  0.4629779602494032
  0.3512382201707777  0.6452282993396650  0.4654880357193377
  0.3146011685334975  0.6492189368783536  0.4230385867977433
  0.3470039630272071  0.6816416191294045  0.5081173323927288
  0.2748269576590381  0.6884221835443241  0.4232457482567915
  0.3071978398828660  0.7208356315805264  0.5083216252697332
  0.2709600836968873  0.7243547943591921  0.4658973971156683
  0.4924259009937719  0.4261608799270188  0.4652112627686387
  0.4119248542101054  0.5056948541801890  0.4659350392452346
  0.4914507155267321  0.5862075285754503  0.4653777035387444
  0.5718009101074382  0.5067733958000952  0.4666074139398370
  0.4918188637545556  0.5062565908627924  0.4773789962197784
  0.2891260040533773  0.5588956451093889  0.4752344352969184
  0.2898216752516475  0.4510180779757892  0.4755598858553004
  0.5469179625585741  0.3036579850463701  0.4611417822671824
  0.4390028692532149  0.3031842154551478  0.4604044808188047
  0.6948691880745572  0.4534425066170733  0.4641866192369020
  0.6943648018973025  0.5613412557964039  0.4659952716004164
  0.5444637379350397  0.7086286968498436  0.4518139443415444
  0.4364979076157406  0.7078653411998750  0.4522641483451925
  0.3755043435836231  0.3352732057285669  0.5455182291995166
  0.3205485228885683  0.3860330498007791  0.3904312492221165
  0.3052688251780149  0.2649989215001313  0.5475749692151054
  0.2501016070163508  0.3160132685514003  0.3923188937144513
  0.2420435985859697  0.2552135359184574  0.4709979175307873
  0.6598941240334818  0.3853589087057903  0.5447851347968020
  0.6153988839085687  0.3392193173269993  0.3849961582655149
  0.7305093820368024  0.3155530975460130  0.5454644016250940
  0.6854480887723261  0.2688580191442667  0.3857038855003580
  0.7433788962375882  0.2566339135117830  0.4659894124043833
  0.6085423544476757  0.6792395554034931  0.5407985203450926
  0.6621813143020165  0.6258107546470674  0.3861451290995473
  0.6777146517884260  0.7505084491922833  0.5403391088736522
  0.7316417069192592  0.6967478325237454  0.3856100676018629
  0.7398093605748696  0.7594294364298507  0.4627636255523280
  0.3177582097784105  0.6214357825700810  0.3895205661204587
  0.3750009925371237  0.6787172726848989  0.5414838718351710
  0.2468453594892928  0.6910002275395293  0.3898468431546103
  0.3043910936295618  0.7486192252731450  0.5418855418300926
  0.2398054002098683  0.7549398089357114  0.4661141792047093
  0.5237231327606151  0.5064657369813041  0.5710678191262878
  0.4894581710640168  0.5061033117771099  0.5525147971916708
 
  0.00000000E+00  0.00000000E+00  0.00000000E+00
  0.00000000E+00  0.00000000E+00  0.00000000E+00
  0.00000000E+00  0.00000000E+00  0.00000000E+00
  0.00000000E+00  0.00000000E+00  0.00000000E+00
  0.00000000E+00  0.00000000E+00  0.00000000E+00
  0.00000000E+00  0.00000000E+00  0.00000000E+00
  0.00000000E+00  0.00000000E+00  0.00000000E+00
  0.00000000E+00  0.00000000E+00  0.00000000E+00
  0.00000000E+00  0.00000000E+00  0.00000000E+00
  0.00000000E+00  0.00000000E+00  0.00000000E+00
  0.00000000E+00  0.00000000E+00  0.00000000E+00
  0.00000000E+00  0.00000000E+00  0.00000000E+00
  0.00000000E+00  0.00000000E+00  0.00000000E+00
  0.00000000E+00  0.00000000E+00  0.00000000E+00
  0.00000000E+00  0.00000000E+00  0.00000000E+00
  0.00000000E+00  0.00000000E+00  0.00000000E+00
  0.00000000E+00  0.00000000E+00  0.00000000E+00
  0.00000000E+00  0.00000000E+00  0.00000000E+00
  0.00000000E+00  0.00000000E+00  0.00000000E+00
  0.00000000E+00  0.00000000E+00  0.00000000E+00
  0.00000000E+00  0.00000000E+00  0.00000000E+00
  0.00000000E+00  0.00000000E+00  0.00000000E+00
  0.00000000E+00  0.00000000E+00  0.00000000E+00
  0.00000000E+00  0.00000000E+00  0.00000000E+00
  0.00000000E+00  0.00000000E+00  0.00000000E+00
  0.00000000E+00  0.00000000E+00  0.00000000E+00
  0.00000000E+00  0.00000000E+00  0.00000000E+00
  0.00000000E+00  0.00000000E+00  0.00000000E+00
  0.00000000E+00  0.00000000E+00  0.00000000E+00
  0.00000000E+00  0.00000000E+00  0.00000000E+00
  0.00000000E+00  0.00000000E+00  0.00000000E+00
  0.00000000E+00  0.00000000E+00  0.00000000E+00
  0.00000000E+00  0.00000000E+00  0.00000000E+00
  0.00000000E+00  0.00000000E+00  0.00000000E+00
  0.00000000E+00  0.00000000E+00  0.00000000E+00
  0.00000000E+00  0.00000000E+00  0.00000000E+00
  0.00000000E+00  0.00000000E+00  0.00000000E+00
  0.00000000E+00  0.00000000E+00  0.00000000E+00
  0.00000000E+00  0.00000000E+00  0.00000000E+00
  0.00000000E+00  0.00000000E+00  0.00000000E+00
  0.00000000E+00  0.00000000E+00  0.00000000E+00
  0.00000000E+00  0.00000000E+00  0.00000000E+00
  0.00000000E+00  0.00000000E+00  0.00000000E+00
  0.00000000E+00  0.00000000E+00  0.00000000E+00
  0.00000000E+00  0.00000000E+00  0.00000000E+00
  0.00000000E+00  0.00000000E+00  0.00000000E+00
  0.00000000E+00  0.00000000E+00  0.00000000E+00
  0.00000000E+00  0.00000000E+00  0.00000000E+00
  0.00000000E+00  0.00000000E+00  0.00000000E+00
  0.00000000E+00  0.00000000E+00  0.00000000E+00
  0.00000000E+00  0.00000000E+00  0.00000000E+00
  0.00000000E+00  0.00000000E+00  0.00000000E+00
  0.00000000E+00  0.00000000E+00  0.00000000E+00
  0.00000000E+00  0.00000000E+00  0.00000000E+00
  0.00000000E+00  0.00000000E+00  0.00000000E+00
  0.00000000E+00  0.00000000E+00  0.00000000E+00
  0.00000000E+00  0.00000000E+00  0.00000000E+00
  0.00000000E+00  0.00000000E+00  0.00000000E+00
  0.00000000E+00  0.00000000E+00  0.00000000E+00
  0.00000000E+00  0.00000000E+00  0.00000000E+00
  0.00000000E+00  0.00000000E+00  0.00000000E+00
  0.00000000E+00  0.00000000E+00  0.00000000E+00
  0.00000000E+00  0.00000000E+00  0.00000000E+00
  0.00000000E+00  0.00000000E+00  0.00000000E+00
  0.00000000E+00  0.00000000E+00  0.00000000E+00
  0.00000000E+00  0.00000000E+00  0.00000000E+00
  0.00000000E+00  0.00000000E+00  0.00000000E+00
  0.00000000E+00  0.00000000E+00  0.00000000E+00
  0.00000000E+00  0.00000000E+00  0.00000000E+00
  0.00000000E+00  0.00000000E+00  0.00000000E+00
  0.00000000E+00  0.00000000E+00  0.00000000E+00
  0.00000000E+00  0.00000000E+00  0.00000000E+00
  0.00000000E+00  0.00000000E+00  0.00000000E+00
  0.00000000E+00  0.00000000E+00  0.00000000E+00
  0.00000000E+00  0.00000000E+00  0.00000000E+00
  0.00000000E+00  0.00000000E+00  0.00000000E+00
  0.00000000E+00  0.00000000E+00  0.00000000E+00
  0.00000000E+00  0.00000000E+00  0.00000000E+00
  0.00000000E+00  0.00000000E+00  0.00000000E+00
