# Supplementary material for: Theoretical study of the effect of coordination environment on the activity of metal macrocyclic complexes as electrocatalysts for oxygen reduction
Source: iScience. 2022 Jun 8;25(7):104557. doi: 10.1016/j.isci.2022.104557 (PMC9234223; doi:10.1016/j.isci.2022.104557)
Supplement: Data S1. CONTCAR files of all the studied macrocyclic complexes [file mmc2.zip › All-CONTCAR/CONTCAR/Fe-py-CONTCAR]

Fe-pyridine-1029                        
   1.00000000000000     
    25.0000000000000000    0.0000000000000000    0.0000000000000000
     0.0000000000000000   25.0000000000000000    0.0000000000000000
     0.0000000000000000    0.0000000000000000   25.0000000000000000
   C    N    H    Fe
    49     5    33     1
Direct
  0.4697644669815900  0.3357324596706360  0.4907848771895967
  0.4542255715947741  0.3907854304400035  0.4837605240136899
  0.5421124234788585  0.3891974571138224  0.4860621051010996
  0.5242209116582778  0.3347874343092636  0.4922046741113170
  0.5957762264753550  0.4039817828935598  0.4812265271299160
  0.6120610904727557  0.4570993749106081  0.4752796801001806
  0.6137088833369252  0.5450815034541882  0.4742337912087662
  0.6677693754103434  0.5272425332421142  0.4653641201884552
  0.6666588315063499  0.4727902607645284  0.4656629542649661
  0.5994204076729712  0.5987252964536167  0.4803407622049591
  0.5465058091431417  0.6155308933334720  0.4866846120454064
  0.5309111121170060  0.6707277462798100  0.4922492815249720
  0.4764518422645491  0.6717172287574203  0.4926307720694640
  0.4586200180438640  0.6172384722373936  0.4868503318436252
  0.4050725790252669  0.6025508615806030  0.4808381255517394
  0.3888084601904999  0.5495092600578433  0.4743660675243203
  0.3345922692700603  0.5340336566934935  0.4625437125346102
  0.3335445769693476  0.4795963284247516  0.4611123177955773
  0.4013194823082953  0.4076986866155178  0.4771454385384131
  0.3871573352592524  0.4615531402156683  0.4721544437841680
  0.6373510999257084  0.3611045914155835  0.4804859385080236
  0.6742182214556989  0.3558950742410881  0.5225539043336710
  0.6406020317602319  0.3252007903911548  0.4373770660800666
  0.7130720892155550  0.3157307426624774  0.5216863580356008
  0.6795854968214827  0.2852049715599141  0.4363421737409996
  0.7158826431354086  0.2802502817142636  0.4785792735551508
  0.6424775278461882  0.6402800475941619  0.4793860416491605
  0.6617391645522576  0.6626933575100646  0.5271225055109094
  0.6642441721553326  0.6578983442018056  0.4307191183478152
  0.7017132174215743  0.7017330615260254  0.5262793080937065
  0.7042819833920649  0.6968893511237146  0.4298253570391701
  0.7231108313723763  0.7189725548713560  0.4776062177185280
  0.3635187679280048  0.6454267698788989  0.4792600020431959
  0.3262082664997357  0.6507904454640009  0.5208930064856835
  0.3606959123454634  0.6810919977857486  0.4359122185581361
  0.2872746352434884  0.6908620145732763  0.5194012308113385
  0.3216437823840910  0.7209981592617519  0.4342692270999710
  0.2848663345932309  0.7260929028800568  0.4760712397711011
  0.3582294261606062  0.3664374294077777  0.4746551468460705
  0.3555044133394331  0.3302138636815858  0.4317820406956496
  0.3194419926557576  0.3629774317793034  0.5151484924900102
  0.3151757430778122  0.2916232167056508  0.4294987486460894
  0.2792822405518852  0.3241981430132377  0.5130836994379241
  0.2770208639504469  0.2883694926529098  0.4702310226798307
  0.5003647506625858  0.4997277721276240  0.6763283704233936
  0.5384565712594174  0.5290311440833837  0.6478936738260940
  0.4622085815201744  0.4714713521170795  0.6469180672958689
  0.5374344289190340  0.5292591052460603  0.5923198009467679
  0.4630975315567714  0.4732689777864943  0.5913823528492969
  0.5790076524556590  0.5017127466854797  0.4787421659885148
  0.4988365718435178  0.4238904475514192  0.4825175937506215
  0.4216911544218658  0.5048075591888965  0.4783900180128097
  0.5018854854679438  0.5824410863062878  0.4846187872586332
  0.5002367029514476  0.5017824692920103  0.5636326418981407
  0.4422633744284950  0.3022994643455178  0.4939207266628793
  0.5503428467192876  0.3004138964343339  0.4967655486166471
  0.7018672935155668  0.5534539643470453  0.4595045760466068
  0.6996911710950171  0.4452578306733408  0.4597433098215272
  0.5584488647038123  0.7042132516071995  0.4945246781206408
  0.4502628236936709  0.7061946776064840  0.4957564904166967
  0.3018747579290378  0.5616888210933039  0.4554964188370781
  0.2998470488940561  0.4535932898454323  0.4525828519886013
  0.6720700362455552  0.3835484127692135  0.5562643767537829
  0.6123641774077485  0.3291389073665183  0.4043207346295063
  0.7412003491235207  0.3121404701771467  0.5548919337248265
  0.6816797218954844  0.2578776754371303  0.4023517175653030
  0.7462633057507840  0.2489204565261913  0.4778872270098870
  0.6451537533454192  0.6493038826892183  0.5652330584411225
  0.6493791344517680  0.6408794110334659  0.3933646273916647
  0.7161618586089227  0.7187443580580422  0.5638090012112508
  0.7206769503094405  0.7101724039011911  0.3915948434923999
  0.7543365868962851  0.7494686497684151  0.4769092997180346
  0.3280856505096830  0.6233072033560818  0.5547547966835018
  0.3892599132478214  0.6770341109295025  0.4031500871840300
  0.2587563627816611  0.6945775114449307  0.5522474912207657
  0.3198553069188205  0.7481117771919991  0.4000931194685938
  0.2544223582779356  0.7573540888982508  0.4748119236518639
  0.3852145552536381  0.3327425798005850  0.3999023456540485
  0.3211020387059639  0.3909641119177396  0.5486213987762265
  0.3135223585971240  0.2640444448769014  0.3956851125535785
  0.2497171443606739  0.3219803700751983  0.5451304556654729
  0.2456350539932435  0.2580754703472578  0.4685802674518120
  0.5694464238490352  0.5519172407806401  0.6683298929170727
  0.4313675570844378  0.4476947121873726  0.6665614340898243
  0.5667392955852746  0.5516543825250499  0.5692833064765800
  0.4337328924361419  0.4517763724546477  0.5675884027367236
  0.5004401220473472  0.4988742919999971  0.7199179057019983
  0.5003072773156022  0.5031238408058232  0.4884327671662848
 
  0.00000000E+00  0.00000000E+00  0.00000000E+00
  0.00000000E+00  0.00000000E+00  0.00000000E+00
  0.00000000E+00  0.00000000E+00  0.00000000E+00
  0.00000000E+00  0.00000000E+00  0.00000000E+00
  0.00000000E+00  0.00000000E+00  0.00000000E+00
  0.00000000E+00  0.00000000E+00  0.00000000E+00
  0.00000000E+00  0.00000000E+00  0.00000000E+00
  0.00000000E+00  0.00000000E+00  0.00000000E+00
  0.00000000E+00  0.00000000E+00  0.00000000E+00
  0.00000000E+00  0.00000000E+00  0.00000000E+00
  0.00000000E+00  0.00000000E+00  0.00000000E+00
  0.00000000E+00  0.00000000E+00  0.00000000E+00
  0.00000000E+00  0.00000000E+00  0.00000000E+00
  0.00000000E+00  0.00000000E+00  0.00000000E+00
  0.00000000E+00  0.00000000E+00  0.00000000E+00
  0.00000000E+00  0.00000000E+00  0.00000000E+00
  0.00000000E+00  0.00000000E+00  0.00000000E+00
  0.00000000E+00  0.00000000E+00  0.00000000E+00
  0.00000000E+00  0.00000000E+00  0.00000000E+00
  0.00000000E+00  0.00000000E+00  0.00000000E+00
  0.00000000E+00  0.00000000E+00  0.00000000E+00
  0.00000000E+00  0.00000000E+00  0.00000000E+00
  0.00000000E+00  0.00000000E+00  0.00000000E+00
  0.00000000E+00  0.00000000E+00  0.00000000E+00
  0.00000000E+00  0.00000000E+00  0.00000000E+00
  0.00000000E+00  0.00000000E+00  0.00000000E+00
  0.00000000E+00  0.00000000E+00  0.00000000E+00
  0.00000000E+00  0.00000000E+00  0.00000000E+00
  0.00000000E+00  0.00000000E+00  0.00000000E+00
  0.00000000E+00  0.00000000E+00  0.00000000E+00
  0.00000000E+00  0.00000000E+00  0.00000000E+00
  0.00000000E+00  0.00000000E+00  0.00000000E+00
  0.00000000E+00  0.00000000E+00  0.00000000E+00
  0.00000000E+00  0.00000000E+00  0.00000000E+00
  0.00000000E+00  0.00000000E+00  0.00000000E+00
  0.00000000E+00  0.00000000E+00  0.00000000E+00
  0.00000000E+00  0.00000000E+00  0.00000000E+00
  0.00000000E+00  0.00000000E+00  0.00000000E+00
  0.00000000E+00  0.00000000E+00  0.00000000E+00
  0.00000000E+00  0.00000000E+00  0.00000000E+00
  0.00000000E+00  0.00000000E+00  0.00000000E+00
  0.00000000E+00  0.00000000E+00  0.00000000E+00
  0.00000000E+00  0.00000000E+00  0.00000000E+00
  0.00000000E+00  0.00000000E+00  0.00000000E+00
  0.00000000E+00  0.00000000E+00  0.00000000E+00
  0.00000000E+00  0.00000000E+00  0.00000000E+00
  0.00000000E+00  0.00000000E+00  0.00000000E+00
  0.00000000E+00  0.00000000E+00  0.00000000E+00
  0.00000000E+00  0.00000000E+00  0.00000000E+00
  0.00000000E+00  0.00000000E+00  0.00000000E+00
  0.00000000E+00  0.00000000E+00  0.00000000E+00
  0.00000000E+00  0.00000000E+00  0.00000000E+00
  0.00000000E+00  0.00000000E+00  0.00000000E+00
  0.00000000E+00  0.00000000E+00  0.00000000E+00
  0.00000000E+00  0.00000000E+00  0.00000000E+00
  0.00000000E+00  0.00000000E+00  0.00000000E+00
  0.00000000E+00  0.00000000E+00  0.00000000E+00
  0.00000000E+00  0.00000000E+00  0.00000000E+00
  0.00000000E+00  0.00000000E+00  0.00000000E+00
  0.00000000E+00  0.00000000E+00  0.00000000E+00
  0.00000000E+00  0.00000000E+00  0.00000000E+00
  0.00000000E+00  0.00000000E+00  0.00000000E+00
  0.00000000E+00  0.00000000E+00  0.00000000E+00
  0.00000000E+00  0.00000000E+00  0.00000000E+00
  0.00000000E+00  0.00000000E+00  0.00000000E+00
  0.00000000E+00  0.00000000E+00  0.00000000E+00
  0.00000000E+00  0.00000000E+00  0.00000000E+00
  0.00000000E+00  0.00000000E+00  0.00000000E+00
  0.00000000E+00  0.00000000E+00  0.00000000E+00
  0.00000000E+00  0.00000000E+00  0.00000000E+00
  0.00000000E+00  0.00000000E+00  0.00000000E+00
  0.00000000E+00  0.00000000E+00  0.00000000E+00
  0.00000000E+00  0.00000000E+00  0.00000000E+00
  0.00000000E+00  0.00000000E+00  0.00000000E+00
  0.00000000E+00  0.00000000E+00  0.00000000E+00
  0.00000000E+00  0.00000000E+00  0.00000000E+00
  0.00000000E+00  0.00000000E+00  0.00000000E+00
  0.00000000E+00  0.00000000E+00  0.00000000E+00
  0.00000000E+00  0.00000000E+00  0.00000000E+00
  0.00000000E+00  0.00000000E+00  0.00000000E+00
  0.00000000E+00  0.00000000E+00  0.00000000E+00
  0.00000000E+00  0.00000000E+00  0.00000000E+00
  0.00000000E+00  0.00000000E+00  0.00000000E+00
  0.00000000E+00  0.00000000E+00  0.00000000E+00
  0.00000000E+00  0.00000000E+00  0.00000000E+00
  0.00000000E+00  0.00000000E+00  0.00000000E+00
  0.00000000E+00  0.00000000E+00  0.00000000E+00
  0.00000000E+00  0.00000000E+00  0.00000000E+00
