# Supplementary material for: Theoretical study of the effect of coordination environment on the activity of metal macrocyclic complexes as electrocatalysts for oxygen reduction
Source: iScience. 2022 Jun 8;25(7):104557. doi: 10.1016/j.isci.2022.104557 (PMC9234223; doi:10.1016/j.isci.2022.104557)
Supplement: Data S1. CONTCAR files of all the studied macrocyclic complexes [file mmc2.zip › All-CONTCAR/CONTCAR/Ni-L1-CONTCAR]

Ni-variant2                             
   1.00000000000000     
    25.0000000000000000    0.0000000000000000    0.0000000000000000
     0.0000000000000000   25.0000000000000000    0.0000000000000000
     0.0000000000000000    0.0000000000000000   25.0000000000000000
   C    N    H    Ni
    36     4    20     1
Direct
  0.3781218552291185  0.5396775099470333  0.4839772877789278
  0.3789258822408141  0.4513950493635265  0.4851288709436770
  0.3954388155932945  0.3989246137212413  0.4852741004703330
  0.4481264785055223  0.3831623526277416  0.4849303358251568
  0.5363969715697929  0.3839254186367065  0.4847169271542530
  0.5208370684918068  0.3281869082860301  0.4851212925062036
  0.4646363112204373  0.3276474289557826  0.4851548905281602
  0.5888610546227820  0.4004151874515514  0.4845594441491797
  0.6045717777030511  0.4531095489542791  0.4843372999630959
  0.6039759796008191  0.5413552863181637  0.4838813961165855
  0.5874805287797198  0.5938057720302344  0.4835310932031311
  0.5347742094087790  0.6095072008840549  0.4832127839105828
  0.3939465643352250  0.5923367766131281  0.4830775777606569
  0.4464700165199723  0.6087173660646332  0.4827831340622837
  0.5502229586349165  0.2804467574165085  0.4854736985266681
  0.5220698217648015  0.2324067847997381  0.4857789967602103
  0.4363884790099287  0.2792120540713153  0.4853871096327232
  0.4656467551998560  0.2318186194314816  0.4856936021383519
  0.4620643135781722  0.6644472858910832  0.4824728993131986
  0.5182594848787904  0.6649923663095499  0.4828227133256645
  0.4326899509786684  0.7121791623584390  0.4821301025155362
  0.4608534188832056  0.7602189105425932  0.4823511790911966
  0.5465346812833415  0.7134133652884599  0.4828805233867189
  0.5172730640269759  0.7608067044733460  0.4827200921382426
  0.3231817872522836  0.4669703282005153  0.4856880834024384
  0.3226060958401862  0.5231737954642932  0.4848814142357207
  0.2754549084393223  0.4376133565281338  0.4869728216004897
  0.2274105170557653  0.4657527100555094  0.4874739104379848
  0.2741506265936151  0.5514343438019185  0.4852719399123439
  0.2267851625105266  0.5221600943899130  0.4866209779776199
  0.6600772322768891  0.4695224826431165  0.4844561883011035
  0.6597119101205351  0.5257102796132843  0.4841270398366770
  0.7083356581914094  0.4409950554561743  0.4848449122770737
  0.7558963849886391  0.4699748802638830  0.4848968760481772
  0.7076219462230059  0.5548217734517104  0.4840271311528277
  0.7555196506750422  0.5263981073710305  0.4844508388099885
  0.4919812017923081  0.4169973796962910  0.4846014985752171
  0.4119769388253934  0.4958077312506468  0.4842766297146660
  0.4909013268119715  0.5756637230361751  0.4832472607756232
  0.5708043969698181  0.4970085865957058  0.4840160299896952
  0.5938759093267756  0.2805438553708942  0.4855038854777358
  0.5438434144317749  0.1945906607278182  0.4860328657117913
  0.3927461110214578  0.2781392616868362  0.4852825328433976
  0.4447068513547233  0.1935223852114236  0.4858287409159487
  0.3629966643013868  0.6230120970200532  0.4828445788276446
  0.3648807593064327  0.3678988011487277  0.4856762296938490
  0.6199421905879922  0.3698851723486856  0.4846963329740941
  0.6180905198137775  0.6247866165408235  0.4834810552270827
  0.3890328485392929  0.7120755408296173  0.4817026514170429
  0.4390421204105626  0.7980113882929416  0.4822631666973668
  0.5901758466920954  0.7144383736520769  0.4830935115838089
  0.5381811661891017  0.7991200838469916  0.4829123861273563
  0.2755385799526107  0.3939754654810506  0.4876352662494740
  0.1896122033633341  0.4439752022819348  0.4886320220691147
  0.2729765911508228  0.5950752972783514  0.4845827424807655
  0.1884697768092437  0.5430721647075782  0.4870588322989990
  0.7090217511507012  0.3973505882174696  0.4850337483679308
  0.7940712978594185  0.4488346014417012  0.4852760124205051
  0.7078476980860230  0.5984789233607196  0.4835470412426211
  0.7934418863505466  0.5479865060691229  0.4843836257028111
  0.4914136826754135  0.4963940692302647  0.4839918994222751
 
  0.00000000E+00  0.00000000E+00  0.00000000E+00
  0.00000000E+00  0.00000000E+00  0.00000000E+00
  0.00000000E+00  0.00000000E+00  0.00000000E+00
  0.00000000E+00  0.00000000E+00  0.00000000E+00
  0.00000000E+00  0.00000000E+00  0.00000000E+00
  0.00000000E+00  0.00000000E+00  0.00000000E+00
  0.00000000E+00  0.00000000E+00  0.00000000E+00
  0.00000000E+00  0.00000000E+00  0.00000000E+00
  0.00000000E+00  0.00000000E+00  0.00000000E+00
  0.00000000E+00  0.00000000E+00  0.00000000E+00
  0.00000000E+00  0.00000000E+00  0.00000000E+00
  0.00000000E+00  0.00000000E+00  0.00000000E+00
  0.00000000E+00  0.00000000E+00  0.00000000E+00
  0.00000000E+00  0.00000000E+00  0.00000000E+00
  0.00000000E+00  0.00000000E+00  0.00000000E+00
  0.00000000E+00  0.00000000E+00  0.00000000E+00
  0.00000000E+00  0.00000000E+00  0.00000000E+00
  0.00000000E+00  0.00000000E+00  0.00000000E+00
  0.00000000E+00  0.00000000E+00  0.00000000E+00
  0.00000000E+00  0.00000000E+00  0.00000000E+00
  0.00000000E+00  0.00000000E+00  0.00000000E+00
  0.00000000E+00  0.00000000E+00  0.00000000E+00
  0.00000000E+00  0.00000000E+00  0.00000000E+00
  0.00000000E+00  0.00000000E+00  0.00000000E+00
  0.00000000E+00  0.00000000E+00  0.00000000E+00
  0.00000000E+00  0.00000000E+00  0.00000000E+00
  0.00000000E+00  0.00000000E+00  0.00000000E+00
  0.00000000E+00  0.00000000E+00  0.00000000E+00
  0.00000000E+00  0.00000000E+00  0.00000000E+00
  0.00000000E+00  0.00000000E+00  0.00000000E+00
  0.00000000E+00  0.00000000E+00  0.00000000E+00
  0.00000000E+00  0.00000000E+00  0.00000000E+00
  0.00000000E+00  0.00000000E+00  0.00000000E+00
  0.00000000E+00  0.00000000E+00  0.00000000E+00
  0.00000000E+00  0.00000000E+00  0.00000000E+00
  0.00000000E+00  0.00000000E+00  0.00000000E+00
  0.00000000E+00  0.00000000E+00  0.00000000E+00
  0.00000000E+00  0.00000000E+00  0.00000000E+00
  0.00000000E+00  0.00000000E+00  0.00000000E+00
  0.00000000E+00  0.00000000E+00  0.00000000E+00
  0.00000000E+00  0.00000000E+00  0.00000000E+00
  0.00000000E+00  0.00000000E+00  0.00000000E+00
  0.00000000E+00  0.00000000E+00  0.00000000E+00
  0.00000000E+00  0.00000000E+00  0.00000000E+00
  0.00000000E+00  0.00000000E+00  0.00000000E+00
  0.00000000E+00  0.00000000E+00  0.00000000E+00
  0.00000000E+00  0.00000000E+00  0.00000000E+00
  0.00000000E+00  0.00000000E+00  0.00000000E+00
  0.00000000E+00  0.00000000E+00  0.00000000E+00
  0.00000000E+00  0.00000000E+00  0.00000000E+00
  0.00000000E+00  0.00000000E+00  0.00000000E+00
  0.00000000E+00  0.00000000E+00  0.00000000E+00
  0.00000000E+00  0.00000000E+00  0.00000000E+00
  0.00000000E+00  0.00000000E+00  0.00000000E+00
  0.00000000E+00  0.00000000E+00  0.00000000E+00
  0.00000000E+00  0.00000000E+00  0.00000000E+00
  0.00000000E+00  0.00000000E+00  0.00000000E+00
  0.00000000E+00  0.00000000E+00  0.00000000E+00
  0.00000000E+00  0.00000000E+00  0.00000000E+00
  0.00000000E+00  0.00000000E+00  0.00000000E+00
  0.00000000E+00  0.00000000E+00  0.00000000E+00
