# Supplementary material for: Theoretical study of the effect of coordination environment on the activity of metal macrocyclic complexes as electrocatalysts for oxygen reduction
Source: iScience. 2022 Jun 8;25(7):104557. doi: 10.1016/j.isci.2022.104557 (PMC9234223; doi:10.1016/j.isci.2022.104557)
Supplement: Data S1. CONTCAR files of all the studied macrocyclic complexes [file mmc2.zip › All-CONTCAR/CONTCAR/Ni-L2-CONTCAR]

Ni-Pp-variant1                          
   1.00000000000000     
    25.0000000000000000    0.0000000000000000    0.0000000000000000
     0.0000000000000000   25.0000000000000000    0.0000000000000000
     0.0000000000000000    0.0000000000000000   25.0000000000000000
   C    N    H    Ni
    19     4    11     1
Direct
  0.3260421442079564  0.4990163165840331  0.5055868790746464
  0.3754215993374730  0.5294077550767716  0.5049923329402752
  0.3961195458548728  0.4423361721025595  0.5047596524991410
  0.3390685997456367  0.4453779848593004  0.5054344492317370
  0.4368463757589826  0.4043137520382610  0.5041008290769361
  0.5251268484073847  0.3896593620042142  0.5030461118331194
  0.4982194798527547  0.3382994616440849  0.5026453155877391
  0.4438212320959691  0.3476054841198112  0.5033784674658099
  0.5797677136957428  0.4029663844508601  0.5029556599549947
  0.5973150368155361  0.4556548491332808  0.5034289450867980
  0.6523888404511445  0.4729047316189981  0.5039184062155890
  0.6525044641287244  0.5275255593261924  0.5040621221036454
  0.5972958031892263  0.5449718633323162  0.5036045027125110
  0.5792270015333330  0.5977298368565963  0.5032036617537028
  0.5253380940403081  0.6120686530040070  0.5031204228306380
  0.5041732690700622  0.6659637866576273  0.5027505950630200
  0.4497063724037872  0.6621246849213280  0.5032398285479986
  0.3849041749387115  0.5848569060095947  0.5046104068612355
  0.4362427218611578  0.6059901503218282  0.5038703950774885
  0.4873242563926959  0.4283926702083283  0.5038010275786168
  0.4166568502494869  0.4943536199038558  0.5045969087605114
  0.4836772830425500  0.5762917311757840  0.5036898793430351
  0.5644635120700752  0.5009418716344853  0.5034226982341666
  0.6865303425079886  0.4459952498502844  0.5042547856272490
  0.6867874553646590  0.5542656060847100  0.5045285608235636
  0.5285046340663588  0.7019838127646815  0.5021783075636131
  0.4205316948727317  0.6943558676961530  0.5031995986884086
  0.2862126135760305  0.5164507557109133  0.5060526632759129
  0.3510923819234478  0.6123498490219054  0.5048284493781235
  0.3116925282039041  0.4116497709066660  0.5057884653527950
  0.4120473111941037  0.3180005279286056  0.5032581558373476
  0.6089358243352886  0.6296231810163108  0.5029781429241348
  0.5183201835288372  0.2997513946402707  0.5018074593397591
  0.6095670507799353  0.3711849885536736  0.5025994337087059
  0.4897767625031290  0.5018653888417043  0.5038664206470196
 
  0.00000000E+00  0.00000000E+00  0.00000000E+00
  0.00000000E+00  0.00000000E+00  0.00000000E+00
  0.00000000E+00  0.00000000E+00  0.00000000E+00
  0.00000000E+00  0.00000000E+00  0.00000000E+00
  0.00000000E+00  0.00000000E+00  0.00000000E+00
  0.00000000E+00  0.00000000E+00  0.00000000E+00
  0.00000000E+00  0.00000000E+00  0.00000000E+00
  0.00000000E+00  0.00000000E+00  0.00000000E+00
  0.00000000E+00  0.00000000E+00  0.00000000E+00
  0.00000000E+00  0.00000000E+00  0.00000000E+00
  0.00000000E+00  0.00000000E+00  0.00000000E+00
  0.00000000E+00  0.00000000E+00  0.00000000E+00
  0.00000000E+00  0.00000000E+00  0.00000000E+00
  0.00000000E+00  0.00000000E+00  0.00000000E+00
  0.00000000E+00  0.00000000E+00  0.00000000E+00
  0.00000000E+00  0.00000000E+00  0.00000000E+00
  0.00000000E+00  0.00000000E+00  0.00000000E+00
  0.00000000E+00  0.00000000E+00  0.00000000E+00
  0.00000000E+00  0.00000000E+00  0.00000000E+00
  0.00000000E+00  0.00000000E+00  0.00000000E+00
  0.00000000E+00  0.00000000E+00  0.00000000E+00
  0.00000000E+00  0.00000000E+00  0.00000000E+00
  0.00000000E+00  0.00000000E+00  0.00000000E+00
  0.00000000E+00  0.00000000E+00  0.00000000E+00
  0.00000000E+00  0.00000000E+00  0.00000000E+00
  0.00000000E+00  0.00000000E+00  0.00000000E+00
  0.00000000E+00  0.00000000E+00  0.00000000E+00
  0.00000000E+00  0.00000000E+00  0.00000000E+00
  0.00000000E+00  0.00000000E+00  0.00000000E+00
  0.00000000E+00  0.00000000E+00  0.00000000E+00
  0.00000000E+00  0.00000000E+00  0.00000000E+00
  0.00000000E+00  0.00000000E+00  0.00000000E+00
  0.00000000E+00  0.00000000E+00  0.00000000E+00
  0.00000000E+00  0.00000000E+00  0.00000000E+00
  0.00000000E+00  0.00000000E+00  0.00000000E+00
