# Supplementary material for: Theoretical study of the effect of coordination environment on the activity of metal macrocyclic complexes as electrocatalysts for oxygen reduction
Source: iScience. 2022 Jun 8;25(7):104557. doi: 10.1016/j.isci.2022.104557 (PMC9234223; doi:10.1016/j.isci.2022.104557)
Supplement: Data S1. CONTCAR files of all the studied macrocyclic complexes [file mmc2.zip › All-CONTCAR/CONTCAR/Ni-L3-CONTCAR]

POSCAR-Ni-variant3                      
   1.00000000000000     
    25.0000000000000000    0.0000000000000000    0.0000000000000000
     0.0000000000000000   25.0000000000000000    0.0000000000000000
     0.0000000000000000    0.0000000000000000   25.0000000000000000
   C    N    H    Ni
    16     8     8     1
Direct
  0.3132484592508898  0.5295095452765018  0.5095634565071206
  0.3687354673807263  0.5461979258594897  0.5068786321111245
  0.3685047043661066  0.4581860711288891  0.5073599749178882
  0.3130889648167343  0.4751984589919245  0.5097516268464749
  0.4332600920076108  0.3930563703162189  0.5047231533117936
  0.5212690115020724  0.3927176359595017  0.5045139035528895
  0.5041862921317096  0.3372689938505760  0.5033110347817422
  0.4498595363659379  0.3374961093837455  0.5033576299293643
  0.5863593414122357  0.4575288672829060  0.5057988008177791
  0.6418950545591023  0.4743163161169555  0.5067582399508497
  0.6419739349019983  0.5286308202108150  0.5062389772251081
  0.5865240723192764  0.5455650432959270  0.5048839666457547
  0.5217764270010077  0.6106769906140215  0.5020201048664115
  0.5050362122531302  0.6661616155480368  0.4994783908634951
  0.4507184590173395  0.6662563072861168  0.4997032262523439
  0.4337900363834121  0.6108624132881055  0.5025304186529056
  0.4773859421114824  0.4263978726769016  0.5050591731201066
  0.4021170580380254  0.5021022164272458  0.5060934008919619
  0.4777121455902196  0.5772695251325931  0.5034467617470598
  0.5529350184185690  0.5016113441252600  0.5049600753710959
  0.5728507199744397  0.5967159978536767  0.5031738739381950
  0.5724294208504948  0.4064260209218662  0.5052477090988954
  0.3826504219708651  0.5972495184549884  0.5046720592767121
  0.3821961039431566  0.4070402457171987  0.5061542697327486
  0.2800137809062938  0.5574334961042555  0.5108032093384445
  0.2796750875597876  0.4474764690945102  0.5112252828701799
  0.5319167000568604  0.3038498019904989  0.5026567519133301
  0.4217180342189472  0.3044139040143002  0.5027492448277875
  0.6752279961501541  0.4464834893409274  0.5074259717894881
  0.6752817478370016  0.5564954606481964  0.5065129483268247
  0.5329898233369273  0.6993797114110050  0.4979133863601047
  0.4228101155812694  0.6995046482927982  0.4983593457493197
  0.4775536207862078  0.5018406213840619  0.5049348354147026
 
  0.00000000E+00  0.00000000E+00  0.00000000E+00
  0.00000000E+00  0.00000000E+00  0.00000000E+00
  0.00000000E+00  0.00000000E+00  0.00000000E+00
  0.00000000E+00  0.00000000E+00  0.00000000E+00
  0.00000000E+00  0.00000000E+00  0.00000000E+00
  0.00000000E+00  0.00000000E+00  0.00000000E+00
  0.00000000E+00  0.00000000E+00  0.00000000E+00
  0.00000000E+00  0.00000000E+00  0.00000000E+00
  0.00000000E+00  0.00000000E+00  0.00000000E+00
  0.00000000E+00  0.00000000E+00  0.00000000E+00
  0.00000000E+00  0.00000000E+00  0.00000000E+00
  0.00000000E+00  0.00000000E+00  0.00000000E+00
  0.00000000E+00  0.00000000E+00  0.00000000E+00
  0.00000000E+00  0.00000000E+00  0.00000000E+00
  0.00000000E+00  0.00000000E+00  0.00000000E+00
  0.00000000E+00  0.00000000E+00  0.00000000E+00
  0.00000000E+00  0.00000000E+00  0.00000000E+00
  0.00000000E+00  0.00000000E+00  0.00000000E+00
  0.00000000E+00  0.00000000E+00  0.00000000E+00
  0.00000000E+00  0.00000000E+00  0.00000000E+00
  0.00000000E+00  0.00000000E+00  0.00000000E+00
  0.00000000E+00  0.00000000E+00  0.00000000E+00
  0.00000000E+00  0.00000000E+00  0.00000000E+00
  0.00000000E+00  0.00000000E+00  0.00000000E+00
  0.00000000E+00  0.00000000E+00  0.00000000E+00
  0.00000000E+00  0.00000000E+00  0.00000000E+00
  0.00000000E+00  0.00000000E+00  0.00000000E+00
  0.00000000E+00  0.00000000E+00  0.00000000E+00
  0.00000000E+00  0.00000000E+00  0.00000000E+00
  0.00000000E+00  0.00000000E+00  0.00000000E+00
  0.00000000E+00  0.00000000E+00  0.00000000E+00
  0.00000000E+00  0.00000000E+00  0.00000000E+00
  0.00000000E+00  0.00000000E+00  0.00000000E+00
