# Supplementary material for: Theoretical study of the effect of coordination environment on the activity of metal macrocyclic complexes as electrocatalysts for oxygen reduction
Source: iScience. 2022 Jun 8;25(7):104557. doi: 10.1016/j.isci.2022.104557 (PMC9234223; doi:10.1016/j.isci.2022.104557)
Supplement: Data S1. CONTCAR files of all the studied macrocyclic complexes [file mmc2.zip › All-CONTCAR/CONTCAR/Ni-N2C2-cis-CONTCAR]

Ni-2C-Pp                                
   1.00000000000000     
    25.0000000000000000    0.0000000000000000    0.0000000000000000
     0.0000000000000000   25.0000000000000000    0.0000000000000000
     0.0000000000000000    0.0000000000000000   25.0000000000000000
   C    N    H    Ni
    46     2    28     1
Direct
  0.3252824970720732  0.5346493655997842  0.5180003124072046
  0.3796672818541111  0.5522402179567820  0.5129204436984313
  0.3817792873655685  0.4647905411163444  0.5133911807258617
  0.3265439273575169  0.4800345728216122  0.5183025984691091
  0.3985037255548763  0.4113362612538790  0.5121522143134308
  0.4523480793787982  0.3959818716395176  0.5103594251650648
  0.5398497049585549  0.3961833910005835  0.5099391527939545
  0.5236407956829413  0.3411404257267958  0.5088018793292931
  0.4690270838345268  0.3409802455221018  0.5083439819864990
  0.5937069822612672  0.4127823126393700  0.5113632827789789
  0.6071742835914412  0.4667212766427541  0.5126845072281414
  0.6620848945712823  0.4848198522230475  0.5132326116413357
  0.6627092948198915  0.5397154368021332  0.5131354811225688
  0.6085247910434307  0.5582758329863112  0.5115142816440709
  0.5942836165689376  0.6122792724195587  0.5100419769073716
  0.5398965695790425  0.6250352991025172  0.5090935669021520
  0.5199382633750743  0.6785344127217303  0.5045374391322258
  0.4650610346011857  0.6764566196268126  0.5043120380244728
  0.3948336111423559  0.6065017998694940  0.5109406953350732
  0.4484187188562838  0.6213087858530332  0.5091287836379370
  0.3567482668245393  0.3686405965650243  0.5130798072307956
  0.3522157861633461  0.3337558790564979  0.5569372911192071
  0.3209168223796878  0.3624629685620245  0.4701909526963843
  0.3131166356993197  0.2938810216578377  0.5578567160342075
  0.2818522817858887  0.3225292041363554  0.4710896251649186
  0.2777961185818373  0.2880819717557601  0.5149234962281697
  0.6364250996278923  0.3710891450746945  0.5114168804810608
  0.6699179772135871  0.3643544185351103  0.5560870355160499
  0.6444092422831894  0.3378727829264951  0.4667310666379091
  0.7101984318565113  0.3256496045575208  0.5560564475841753
  0.6847967996073185  0.2992711912130684  0.4666654869092496
  0.7178326670248036  0.2930177784315947  0.5113258808571021
  0.6357007830907032  0.6550246668075259  0.5092579172124162
  0.6402670250533694  0.6913060079200013  0.5519800746704990
  0.6709718768058573  0.6601226531486917  0.4657594889741047
  0.6791793806526395  0.7313837480531636  0.5513346295813900
  0.7095640872637397  0.7005004417942444  0.4649475776580205
  0.7138701071290859  0.7361874272863861  0.5077638055178232
  0.3521585970487818  0.6481498561217794  0.5111746282497652
  0.3152276135906737  0.6520867039783953  0.4689334495052007
  0.3482034557694964  0.6847959069548115  0.5536543987317256
  0.2758273309639916  0.6916895059996248  0.4690389947231335
  0.3086025783801347  0.7241841315413322  0.5538889200618424
  0.2723585784105236  0.7278735266004724  0.5115052678742461
  0.4955391274011458  0.5867817946255903  0.5107255104680489
  0.5714034670341481  0.5129287346853800  0.5117364969169467
  0.4962524731268316  0.4298645716251762  0.5107583592845883
  0.4144217458173864  0.5095345652830965  0.5109083183398617
  0.2907703329574605  0.5607117418564458  0.5215666239484201
  0.2932736328377005  0.4524671325750831  0.5222153687531459
  0.5505325453599716  0.3070884307188124  0.5086164374403065
  0.4423552070384784  0.3068029588311761  0.5069078962555055
  0.6967817525326244  0.4585907351442820  0.5134407384171541
  0.6978714626626993  0.5652985845141438  0.5137996424188115
  0.5446227914962217  0.7141592431673417  0.5009210728407960
  0.4379362905375307  0.7102264711859633  0.5002701659786326
  0.3795051983748878  0.3383242926915563  0.5906855135857898
  0.3240713588378774  0.3890806153697415  0.4357486748353300
  0.3101789202338764  0.2673475850151465  0.5923895758824449
  0.2545424332024096  0.3182600111440942  0.4373060308938522
  0.2472523181146305  0.2568920391819876  0.5156673519026294
  0.6639196914317141  0.3895706725880100  0.5912144218963789
  0.6188843438102900  0.3427288616181760  0.4316531575079560
  0.7356851546691178  0.3209237646411612  0.5911897918031795
  0.6905275590205716  0.2740163180903893  0.4315166045448283
  0.7493975202865363  0.2628647011412473  0.5112542182369283
  0.6133154299878563  0.6874889273721323  0.5861128126533215
  0.6675143274147990  0.6324017440769809  0.4322066394645493
  0.6824740892815195  0.7589678106404779  0.5850257268705065
  0.7363441096569262  0.7041796658344102  0.4306593690958772
  0.7441372378199622  0.7676234340103328  0.5071665272291017
  0.3179114251411063  0.6240833709703852  0.4355528502993992
  0.3763074351161779  0.6819094465861227  0.5869371093143283
  0.2477750932521284  0.6943304691390402  0.4356960110378281
  0.3060241276841745  0.7520933417566075  0.5873563165259136
  0.2415361383842244  0.7587815586956287  0.5115388936704340
  0.4958531098009586  0.5112674720212976  0.5110802162246514
 
  0.00000000E+00  0.00000000E+00  0.00000000E+00
  0.00000000E+00  0.00000000E+00  0.00000000E+00
  0.00000000E+00  0.00000000E+00  0.00000000E+00
  0.00000000E+00  0.00000000E+00  0.00000000E+00
  0.00000000E+00  0.00000000E+00  0.00000000E+00
  0.00000000E+00  0.00000000E+00  0.00000000E+00
  0.00000000E+00  0.00000000E+00  0.00000000E+00
  0.00000000E+00  0.00000000E+00  0.00000000E+00
  0.00000000E+00  0.00000000E+00  0.00000000E+00
  0.00000000E+00  0.00000000E+00  0.00000000E+00
  0.00000000E+00  0.00000000E+00  0.00000000E+00
  0.00000000E+00  0.00000000E+00  0.00000000E+00
  0.00000000E+00  0.00000000E+00  0.00000000E+00
  0.00000000E+00  0.00000000E+00  0.00000000E+00
  0.00000000E+00  0.00000000E+00  0.00000000E+00
  0.00000000E+00  0.00000000E+00  0.00000000E+00
  0.00000000E+00  0.00000000E+00  0.00000000E+00
  0.00000000E+00  0.00000000E+00  0.00000000E+00
  0.00000000E+00  0.00000000E+00  0.00000000E+00
  0.00000000E+00  0.00000000E+00  0.00000000E+00
  0.00000000E+00  0.00000000E+00  0.00000000E+00
  0.00000000E+00  0.00000000E+00  0.00000000E+00
  0.00000000E+00  0.00000000E+00  0.00000000E+00
  0.00000000E+00  0.00000000E+00  0.00000000E+00
  0.00000000E+00  0.00000000E+00  0.00000000E+00
  0.00000000E+00  0.00000000E+00  0.00000000E+00
  0.00000000E+00  0.00000000E+00  0.00000000E+00
  0.00000000E+00  0.00000000E+00  0.00000000E+00
  0.00000000E+00  0.00000000E+00  0.00000000E+00
  0.00000000E+00  0.00000000E+00  0.00000000E+00
  0.00000000E+00  0.00000000E+00  0.00000000E+00
  0.00000000E+00  0.00000000E+00  0.00000000E+00
  0.00000000E+00  0.00000000E+00  0.00000000E+00
  0.00000000E+00  0.00000000E+00  0.00000000E+00
  0.00000000E+00  0.00000000E+00  0.00000000E+00
  0.00000000E+00  0.00000000E+00  0.00000000E+00
  0.00000000E+00  0.00000000E+00  0.00000000E+00
  0.00000000E+00  0.00000000E+00  0.00000000E+00
  0.00000000E+00  0.00000000E+00  0.00000000E+00
  0.00000000E+00  0.00000000E+00  0.00000000E+00
  0.00000000E+00  0.00000000E+00  0.00000000E+00
  0.00000000E+00  0.00000000E+00  0.00000000E+00
  0.00000000E+00  0.00000000E+00  0.00000000E+00
  0.00000000E+00  0.00000000E+00  0.00000000E+00
  0.00000000E+00  0.00000000E+00  0.00000000E+00
  0.00000000E+00  0.00000000E+00  0.00000000E+00
  0.00000000E+00  0.00000000E+00  0.00000000E+00
  0.00000000E+00  0.00000000E+00  0.00000000E+00
  0.00000000E+00  0.00000000E+00  0.00000000E+00
  0.00000000E+00  0.00000000E+00  0.00000000E+00
  0.00000000E+00  0.00000000E+00  0.00000000E+00
  0.00000000E+00  0.00000000E+00  0.00000000E+00
  0.00000000E+00  0.00000000E+00  0.00000000E+00
  0.00000000E+00  0.00000000E+00  0.00000000E+00
  0.00000000E+00  0.00000000E+00  0.00000000E+00
  0.00000000E+00  0.00000000E+00  0.00000000E+00
  0.00000000E+00  0.00000000E+00  0.00000000E+00
  0.00000000E+00  0.00000000E+00  0.00000000E+00
  0.00000000E+00  0.00000000E+00  0.00000000E+00
  0.00000000E+00  0.00000000E+00  0.00000000E+00
  0.00000000E+00  0.00000000E+00  0.00000000E+00
  0.00000000E+00  0.00000000E+00  0.00000000E+00
  0.00000000E+00  0.00000000E+00  0.00000000E+00
  0.00000000E+00  0.00000000E+00  0.00000000E+00
  0.00000000E+00  0.00000000E+00  0.00000000E+00
  0.00000000E+00  0.00000000E+00  0.00000000E+00
  0.00000000E+00  0.00000000E+00  0.00000000E+00
  0.00000000E+00  0.00000000E+00  0.00000000E+00
  0.00000000E+00  0.00000000E+00  0.00000000E+00
  0.00000000E+00  0.00000000E+00  0.00000000E+00
  0.00000000E+00  0.00000000E+00  0.00000000E+00
  0.00000000E+00  0.00000000E+00  0.00000000E+00
  0.00000000E+00  0.00000000E+00  0.00000000E+00
  0.00000000E+00  0.00000000E+00  0.00000000E+00
  0.00000000E+00  0.00000000E+00  0.00000000E+00
  0.00000000E+00  0.00000000E+00  0.00000000E+00
  0.00000000E+00  0.00000000E+00  0.00000000E+00
