# Supplementary material for: Theoretical study of the effect of coordination environment on the activity of metal macrocyclic complexes as electrocatalysts for oxygen reduction
Source: iScience. 2022 Jun 8;25(7):104557. doi: 10.1016/j.isci.2022.104557 (PMC9234223; doi:10.1016/j.isci.2022.104557)
Supplement: Data S1. CONTCAR files of all the studied macrocyclic complexes [file mmc2.zip › All-CONTCAR/CONTCAR/Ni-N2C2-trans-CONTCAR]

Ni-2C-interval-Pp                       
   1.00000000000000     
    25.0000000000000000    0.0000000000000000    0.0000000000000000
     0.0000000000000000   25.0000000000000000    0.0000000000000000
     0.0000000000000000    0.0000000000000000   25.0000000000000000
   C    N    H    Ni
    46     2    28     1
Direct
  0.3264743085039523  0.5355228064527658  0.5176781881495002
  0.3808597872093672  0.5529239846199915  0.5130066063236526
  0.3822996721829096  0.4651799689960261  0.5130668359949815
  0.3273689676059754  0.4809171181954466  0.5176308779459523
  0.3977270431729364  0.4108856404231848  0.5121325995316385
  0.4512397265246966  0.3959226220579794  0.5108039737005516
  0.5419412650606330  0.3971160298138222  0.5094277656062498
  0.5246557419754795  0.3418454883503665  0.5088325184166407
  0.4699253766300421  0.3411409624152646  0.5090807495305494
  0.5950536035514618  0.4134285824872577  0.5109324032297549
  0.6091286134627290  0.4680809408246606  0.5121296563188819
  0.6638240345716866  0.4852725167744992  0.5128365289461045
  0.6632682353838270  0.5398701092280451  0.5134098921944500
  0.6082679588451650  0.5558501022918044  0.5118354948155485
  0.5927662286929007  0.6100392933449015  0.5103654955338246
  0.5390934774759142  0.6246171092444189  0.5093213357802336
  0.5203837622188666  0.6789648618648433  0.5046624881701592
  0.4654798039720366  0.6782438500511847  0.5045761213236001
  0.3949014329750415  0.6075062383965975  0.5111418439909881
  0.4481771100528504  0.6234335213677370  0.5093127408144833
  0.3554525161144870  0.3688961350904182  0.5130771735214085
  0.3516283951988037  0.3336612074606049  0.5567156661332217
  0.3194364835402297  0.3627670385509805  0.4703528414446972
  0.3127591368289080  0.2935796619523227  0.5577121497989701
  0.2807963054995911  0.3224188659420234  0.4712131089734241
  0.2772603092863800  0.2877370854336539  0.5149185702662195
  0.6382971588920522  0.3724023721640945  0.5111621194702342
  0.6716838552665514  0.3654473659507688  0.5558454911446693
  0.6455276825024120  0.3387743465238802  0.4666912744704719
  0.7111130659150671  0.3258791318944492  0.5560403550610586
  0.6851710951385876  0.2994410299966667  0.4668028647170758
  0.7180541312092347  0.2927858584408942  0.5115218411756385
  0.6347410514178677  0.6523558524220633  0.5095964403613850
  0.6390511115467455  0.6887810465076594  0.5522302022115471
  0.6698053341744761  0.6578392012503866  0.4659777314586878
  0.6775074227140189  0.7292736445537862  0.5513975945438341
  0.7079641646332274  0.6986276188998923  0.4650140355872661
  0.7120605227774168  0.7344031901048331  0.5077610089962670
  0.3517883406834105  0.6486238822717690  0.5113006999308537
  0.3148636730916359  0.6523394901122638  0.4690493441131331
  0.3479902857387286  0.6855426936196124  0.5535696532860983
  0.2754364444632934  0.6919154512088674  0.4690389989762030
  0.3082705897827617  0.7247962754717768  0.5537402732785647
  0.2719098456815926  0.7281911652647616  0.5114220777353049
  0.4940991249569122  0.5878557291869911  0.5108787293067905
  0.4961311739781675  0.4324673966745320  0.5104187356610344
  0.4156028965312056  0.5095960323064629  0.5110163864980120
  0.5746161110205821  0.5116235813204548  0.5114818426725883
  0.2921344182848084  0.5617743685641318  0.5211967567511856
  0.2938846301103446  0.4535813220210592  0.5212011151336465
  0.5510423237274855  0.3072739092092447  0.5084019793767376
  0.4444449672341685  0.3058991313740835  0.5083135284137268
  0.6982191817868404  0.4588527064132685  0.5126012845703359
  0.6970753177437199  0.5670027282645698  0.5146320650077323
  0.5458665581274255  0.7140150828037100  0.5008314856232361
  0.4391246771234478  0.7126349275258183  0.5006504168533016
  0.3792819543600641  0.3381939412884665  0.5901766402158449
  0.3222254114507532  0.3896077935727288  0.4360420565457195
  0.3102288746888376  0.2668232387951804  0.5921229778541591
  0.2534132854481534  0.3180030699782709  0.4374910280498969
  0.2469442531074409  0.2563433867243847  0.5156698912297870
  0.6662142547962464  0.3910300720285652  0.5907843031161824
  0.6198597233310921  0.3438977072310526  0.4317631798131943
  0.7364483707460703  0.3208004365229562  0.5912296213640473
  0.6903065624700091  0.2738680614232269  0.4317923841805719
  0.7489643262495278  0.2619658860273669  0.5116533288162934
  0.6121062888389298  0.6849307303802630  0.5863558195375371
  0.6665494402550806  0.6301473401947141  0.4324003827806082
  0.6804498033230181  0.7569342815982306  0.5850447080324694
  0.7345536561199086  0.7024666526174970  0.4306129892992473
  0.7420327421838846  0.7661259206923767  0.5070875830565831
  0.3176382667979512  0.6242436145324688  0.4357571349671848
  0.3763141905158410  0.6829734566121258  0.5866825527078183
  0.2474226339839677  0.6944348276897124  0.4356586835542354
  0.3057475045684123  0.7528270238933679  0.5871119628062658
  0.2409638450958941  0.7589623094275384  0.5114681769613930
  0.4951180148778782  0.5110619338159521  0.5108848312686686
 
  0.00000000E+00  0.00000000E+00  0.00000000E+00
  0.00000000E+00  0.00000000E+00  0.00000000E+00
  0.00000000E+00  0.00000000E+00  0.00000000E+00
  0.00000000E+00  0.00000000E+00  0.00000000E+00
  0.00000000E+00  0.00000000E+00  0.00000000E+00
  0.00000000E+00  0.00000000E+00  0.00000000E+00
  0.00000000E+00  0.00000000E+00  0.00000000E+00
  0.00000000E+00  0.00000000E+00  0.00000000E+00
  0.00000000E+00  0.00000000E+00  0.00000000E+00
  0.00000000E+00  0.00000000E+00  0.00000000E+00
  0.00000000E+00  0.00000000E+00  0.00000000E+00
  0.00000000E+00  0.00000000E+00  0.00000000E+00
  0.00000000E+00  0.00000000E+00  0.00000000E+00
  0.00000000E+00  0.00000000E+00  0.00000000E+00
  0.00000000E+00  0.00000000E+00  0.00000000E+00
  0.00000000E+00  0.00000000E+00  0.00000000E+00
  0.00000000E+00  0.00000000E+00  0.00000000E+00
  0.00000000E+00  0.00000000E+00  0.00000000E+00
  0.00000000E+00  0.00000000E+00  0.00000000E+00
  0.00000000E+00  0.00000000E+00  0.00000000E+00
  0.00000000E+00  0.00000000E+00  0.00000000E+00
  0.00000000E+00  0.00000000E+00  0.00000000E+00
  0.00000000E+00  0.00000000E+00  0.00000000E+00
  0.00000000E+00  0.00000000E+00  0.00000000E+00
  0.00000000E+00  0.00000000E+00  0.00000000E+00
  0.00000000E+00  0.00000000E+00  0.00000000E+00
  0.00000000E+00  0.00000000E+00  0.00000000E+00
  0.00000000E+00  0.00000000E+00  0.00000000E+00
  0.00000000E+00  0.00000000E+00  0.00000000E+00
  0.00000000E+00  0.00000000E+00  0.00000000E+00
  0.00000000E+00  0.00000000E+00  0.00000000E+00
  0.00000000E+00  0.00000000E+00  0.00000000E+00
  0.00000000E+00  0.00000000E+00  0.00000000E+00
  0.00000000E+00  0.00000000E+00  0.00000000E+00
  0.00000000E+00  0.00000000E+00  0.00000000E+00
  0.00000000E+00  0.00000000E+00  0.00000000E+00
  0.00000000E+00  0.00000000E+00  0.00000000E+00
  0.00000000E+00  0.00000000E+00  0.00000000E+00
  0.00000000E+00  0.00000000E+00  0.00000000E+00
  0.00000000E+00  0.00000000E+00  0.00000000E+00
  0.00000000E+00  0.00000000E+00  0.00000000E+00
  0.00000000E+00  0.00000000E+00  0.00000000E+00
  0.00000000E+00  0.00000000E+00  0.00000000E+00
  0.00000000E+00  0.00000000E+00  0.00000000E+00
  0.00000000E+00  0.00000000E+00  0.00000000E+00
  0.00000000E+00  0.00000000E+00  0.00000000E+00
  0.00000000E+00  0.00000000E+00  0.00000000E+00
  0.00000000E+00  0.00000000E+00  0.00000000E+00
  0.00000000E+00  0.00000000E+00  0.00000000E+00
  0.00000000E+00  0.00000000E+00  0.00000000E+00
  0.00000000E+00  0.00000000E+00  0.00000000E+00
  0.00000000E+00  0.00000000E+00  0.00000000E+00
  0.00000000E+00  0.00000000E+00  0.00000000E+00
  0.00000000E+00  0.00000000E+00  0.00000000E+00
  0.00000000E+00  0.00000000E+00  0.00000000E+00
  0.00000000E+00  0.00000000E+00  0.00000000E+00
  0.00000000E+00  0.00000000E+00  0.00000000E+00
  0.00000000E+00  0.00000000E+00  0.00000000E+00
  0.00000000E+00  0.00000000E+00  0.00000000E+00
  0.00000000E+00  0.00000000E+00  0.00000000E+00
  0.00000000E+00  0.00000000E+00  0.00000000E+00
  0.00000000E+00  0.00000000E+00  0.00000000E+00
  0.00000000E+00  0.00000000E+00  0.00000000E+00
  0.00000000E+00  0.00000000E+00  0.00000000E+00
  0.00000000E+00  0.00000000E+00  0.00000000E+00
  0.00000000E+00  0.00000000E+00  0.00000000E+00
  0.00000000E+00  0.00000000E+00  0.00000000E+00
  0.00000000E+00  0.00000000E+00  0.00000000E+00
  0.00000000E+00  0.00000000E+00  0.00000000E+00
  0.00000000E+00  0.00000000E+00  0.00000000E+00
  0.00000000E+00  0.00000000E+00  0.00000000E+00
  0.00000000E+00  0.00000000E+00  0.00000000E+00
  0.00000000E+00  0.00000000E+00  0.00000000E+00
  0.00000000E+00  0.00000000E+00  0.00000000E+00
  0.00000000E+00  0.00000000E+00  0.00000000E+00
  0.00000000E+00  0.00000000E+00  0.00000000E+00
  0.00000000E+00  0.00000000E+00  0.00000000E+00
