# Supplementary material for: Theoretical study of the effect of coordination environment on the activity of metal macrocyclic complexes as electrocatalysts for oxygen reduction
Source: iScience. 2022 Jun 8;25(7):104557. doi: 10.1016/j.isci.2022.104557 (PMC9234223; doi:10.1016/j.isci.2022.104557)
Supplement: Data S1. CONTCAR files of all the studied macrocyclic complexes [file mmc2.zip › All-CONTCAR/CONTCAR/Ni-N2O2-cis-CONTCAR]

Ni-2O-Pp                                
   1.00000000000000     
    25.0000000000000000    0.0000000000000000    0.0000000000000000
     0.0000000000000000   25.0000000000000000    0.0000000000000000
     0.0000000000000000    0.0000000000000000   25.0000000000000000
   C    N    H    Ni   O 
    44     2    28     1     2
Direct
  0.3258279697062836  0.5360593978690759  0.5217776554422791
  0.3803885121232488  0.5529392262225470  0.5152006377136995
  0.3805061084534759  0.4645735756117810  0.5148030626954792
  0.3259796791614663  0.4811908299532871  0.5213129348561539
  0.3981302835191897  0.4110967261520589  0.5127009817300371
  0.4517545517797404  0.3948329972267950  0.5104423000072826
  0.5402494028551759  0.3968337415973914  0.5099362727105918
  0.5245014553832411  0.3413232194590763  0.5082670052583714
  0.4697882366880522  0.3402740072963480  0.5080343971310338
  0.5943337441992242  0.4142143872261090  0.5117495846719532
  0.6126467867972230  0.4666942604947618  0.5134341924163672
  0.6658984170192184  0.4855405849383911  0.5156262225046443
  0.6647835725215921  0.5407042555608594  0.5156936306151454
  0.6112799647609548  0.5574011271828961  0.5126492432743252
  0.5914787362688118  0.6094982416237024  0.5088360873049151
  0.5390025432654297  0.6274786988134912  0.5056717544652723
  0.5206709139938430  0.6803929221048699  0.4987650519683561
  0.4657310831341613  0.6800714316712545  0.4995985496115873
  0.3965479031896322  0.6074630424270214  0.5116108491871840
  0.4482606943437871  0.6266576138405936  0.5071533456990907
  0.3562929202168312  0.3684717784526212  0.5133794096311605
  0.3511784164823584  0.3339749381245941  0.5574328886238493
  0.3211986189908743  0.3620540952492839  0.4699492407087338
  0.3121019802890244  0.2940353310747172  0.5580083880755909
  0.2823737829289877  0.3218750465299913  0.4703809839823946
  0.2776772277524649  0.2877557021320358  0.5144247908593950
  0.6370245275242835  0.3722352780880085  0.5118353767003718
  0.6682380867795742  0.3628352469088700  0.5575932678738544
  0.6466912025097216  0.3412347632375238  0.4659622674384467
  0.7081496805234935  0.3237290523377070  0.5574528514961600
  0.6863625292794839  0.3019004960324449  0.4659007356926957
  0.7173325083192095  0.2931093447026901  0.5116164501669593
  0.6332653457420174  0.6526057087647701  0.5079858256585145
  0.6407977307190084  0.6855552089076618  0.5528074865879312
  0.6653149866722627  0.6606699175357084  0.4626287960364657
  0.6796050645821379  0.7257563679305780  0.5522996860025233
  0.7042372932962511  0.7007798523807518  0.4622018450120796
  0.7114798958829021  0.7333956760606809  0.5070130424419319
  0.3535828622344034  0.6491574501591381  0.5117651502387618
  0.3181688869859924  0.6539424166946175  0.4683825527563171
  0.3475714467423906  0.6841607628232124  0.5553014800488160
  0.2780246652007857  0.6927898539680341  0.4684946706067059
  0.3073949301032817  0.7230096361012889  0.5554384839154720
  0.2725209843391612  0.7274781045454954  0.5120071284517198
  0.4957756783208642  0.4290482177053244  0.5110182239886503
  0.4135540767384375  0.5092338226497164  0.5118523545634837
  0.2917960116589079  0.5625633761671726  0.5264380368860481
  0.2920048821089788  0.4545445439211860  0.5257422416997084
  0.5517242772684412  0.3075295081340623  0.5076305060932769
  0.4440277573478449  0.3053752724477219  0.5066062638571234
  0.7008425574330360  0.4599281195244376  0.5167819730253679
  0.6986871833622661  0.5677095563074281  0.5172803066207209
  0.5467391655348510  0.7146443965162940  0.4934483919480162
  0.4390681903294215  0.7139391139437357  0.4949414383541486
  0.3780181047966351  0.3389351873604724  0.5914912710026639
  0.3248763148823424  0.3886201780698558  0.4355095273384230
  0.3085243186853349  0.2678067646146799  0.5927176849492105
  0.2557469859608797  0.3171383181928815  0.4361107974457931
  0.2472831441753023  0.2564189379307220  0.5147871013686023
  0.6607975178688106  0.3863553029867325  0.5936143066453209
  0.6226973732944725  0.3481702281103494  0.4301351866555621
  0.7319678006039182  0.3170193404003894  0.5934073581416339
  0.6931673355950101  0.2781206530361526  0.4299256892869605
  0.7484135266369657  0.2624702230880525  0.5115400915193549
  0.6160050268976591  0.6793679518114215  0.5882089957092622
  0.6594264883847533  0.6353654441420700  0.4275547510737583
  0.6849996714400612  0.7510606240278624  0.5874529993931507
  0.7288517016461328  0.7066412998774445  0.4266410828642231
  0.7418599628443423  0.7647264342423791  0.5066416803804153
  0.3224271095701125  0.6269449661280742  0.4343332563287639
  0.3745167523504390  0.6804704675905358  0.5894542688061710
  0.2509823362476507  0.6960291127795082  0.4343682906830023
  0.3032178541251900  0.7497122993289279  0.5897117896883619
  0.2411284881081740  0.7577977366064974  0.5120539363195529
  0.4904121948243383  0.5056645641242361  0.5109220214073807
  0.4939119239399971  0.5934667773659386  0.5097659781329061
  0.5782319437577949  0.5113988808529919  0.5119657825523788
 
  0.00000000E+00  0.00000000E+00  0.00000000E+00
  0.00000000E+00  0.00000000E+00  0.00000000E+00
  0.00000000E+00  0.00000000E+00  0.00000000E+00
  0.00000000E+00  0.00000000E+00  0.00000000E+00
  0.00000000E+00  0.00000000E+00  0.00000000E+00
  0.00000000E+00  0.00000000E+00  0.00000000E+00
  0.00000000E+00  0.00000000E+00  0.00000000E+00
  0.00000000E+00  0.00000000E+00  0.00000000E+00
  0.00000000E+00  0.00000000E+00  0.00000000E+00
  0.00000000E+00  0.00000000E+00  0.00000000E+00
  0.00000000E+00  0.00000000E+00  0.00000000E+00
  0.00000000E+00  0.00000000E+00  0.00000000E+00
  0.00000000E+00  0.00000000E+00  0.00000000E+00
  0.00000000E+00  0.00000000E+00  0.00000000E+00
  0.00000000E+00  0.00000000E+00  0.00000000E+00
  0.00000000E+00  0.00000000E+00  0.00000000E+00
  0.00000000E+00  0.00000000E+00  0.00000000E+00
  0.00000000E+00  0.00000000E+00  0.00000000E+00
  0.00000000E+00  0.00000000E+00  0.00000000E+00
  0.00000000E+00  0.00000000E+00  0.00000000E+00
  0.00000000E+00  0.00000000E+00  0.00000000E+00
  0.00000000E+00  0.00000000E+00  0.00000000E+00
  0.00000000E+00  0.00000000E+00  0.00000000E+00
  0.00000000E+00  0.00000000E+00  0.00000000E+00
  0.00000000E+00  0.00000000E+00  0.00000000E+00
  0.00000000E+00  0.00000000E+00  0.00000000E+00
  0.00000000E+00  0.00000000E+00  0.00000000E+00
  0.00000000E+00  0.00000000E+00  0.00000000E+00
  0.00000000E+00  0.00000000E+00  0.00000000E+00
  0.00000000E+00  0.00000000E+00  0.00000000E+00
  0.00000000E+00  0.00000000E+00  0.00000000E+00
  0.00000000E+00  0.00000000E+00  0.00000000E+00
  0.00000000E+00  0.00000000E+00  0.00000000E+00
  0.00000000E+00  0.00000000E+00  0.00000000E+00
  0.00000000E+00  0.00000000E+00  0.00000000E+00
  0.00000000E+00  0.00000000E+00  0.00000000E+00
  0.00000000E+00  0.00000000E+00  0.00000000E+00
  0.00000000E+00  0.00000000E+00  0.00000000E+00
  0.00000000E+00  0.00000000E+00  0.00000000E+00
  0.00000000E+00  0.00000000E+00  0.00000000E+00
  0.00000000E+00  0.00000000E+00  0.00000000E+00
  0.00000000E+00  0.00000000E+00  0.00000000E+00
  0.00000000E+00  0.00000000E+00  0.00000000E+00
  0.00000000E+00  0.00000000E+00  0.00000000E+00
  0.00000000E+00  0.00000000E+00  0.00000000E+00
  0.00000000E+00  0.00000000E+00  0.00000000E+00
  0.00000000E+00  0.00000000E+00  0.00000000E+00
  0.00000000E+00  0.00000000E+00  0.00000000E+00
  0.00000000E+00  0.00000000E+00  0.00000000E+00
  0.00000000E+00  0.00000000E+00  0.00000000E+00
  0.00000000E+00  0.00000000E+00  0.00000000E+00
  0.00000000E+00  0.00000000E+00  0.00000000E+00
  0.00000000E+00  0.00000000E+00  0.00000000E+00
  0.00000000E+00  0.00000000E+00  0.00000000E+00
  0.00000000E+00  0.00000000E+00  0.00000000E+00
  0.00000000E+00  0.00000000E+00  0.00000000E+00
  0.00000000E+00  0.00000000E+00  0.00000000E+00
  0.00000000E+00  0.00000000E+00  0.00000000E+00
  0.00000000E+00  0.00000000E+00  0.00000000E+00
  0.00000000E+00  0.00000000E+00  0.00000000E+00
  0.00000000E+00  0.00000000E+00  0.00000000E+00
  0.00000000E+00  0.00000000E+00  0.00000000E+00
  0.00000000E+00  0.00000000E+00  0.00000000E+00
  0.00000000E+00  0.00000000E+00  0.00000000E+00
  0.00000000E+00  0.00000000E+00  0.00000000E+00
  0.00000000E+00  0.00000000E+00  0.00000000E+00
  0.00000000E+00  0.00000000E+00  0.00000000E+00
  0.00000000E+00  0.00000000E+00  0.00000000E+00
  0.00000000E+00  0.00000000E+00  0.00000000E+00
  0.00000000E+00  0.00000000E+00  0.00000000E+00
  0.00000000E+00  0.00000000E+00  0.00000000E+00
  0.00000000E+00  0.00000000E+00  0.00000000E+00
  0.00000000E+00  0.00000000E+00  0.00000000E+00
  0.00000000E+00  0.00000000E+00  0.00000000E+00
  0.00000000E+00  0.00000000E+00  0.00000000E+00
  0.00000000E+00  0.00000000E+00  0.00000000E+00
  0.00000000E+00  0.00000000E+00  0.00000000E+00
