# Supplementary material for: Theoretical study of the effect of coordination environment on the activity of metal macrocyclic complexes as electrocatalysts for oxygen reduction
Source: iScience. 2022 Jun 8;25(7):104557. doi: 10.1016/j.isci.2022.104557 (PMC9234223; doi:10.1016/j.isci.2022.104557)
Supplement: Data S1. CONTCAR files of all the studied macrocyclic complexes [file mmc2.zip › All-CONTCAR/CONTCAR/Ni-N2O2-trans-CONTCAR]

Ni-2O-interval-Pp                       
   1.00000000000000     
    25.0000000000000000    0.0000000000000000    0.0000000000000000
     0.0000000000000000   25.0000000000000000    0.0000000000000000
     0.0000000000000000    0.0000000000000000   25.0000000000000000
   C    N    H    Ni   O 
    44     2    28     1     2
Direct
  0.3296337380010319  0.5357825219290683  0.5232105616360040
  0.3837224814926613  0.5533764671679708  0.5162235923085997
  0.3849431185863953  0.4648519890623772  0.5162910386257633
  0.3303753055824015  0.4809642068556383  0.5231975713929442
  0.4001975810017506  0.4101836543704502  0.5134091015495038
  0.4515547911055001  0.3900270772191849  0.5101388750346229
  0.5420138795322834  0.3911769418429687  0.5088597100896164
  0.5248964820239332  0.3371139655865529  0.5069497819891320
  0.4699626449480237  0.3364364448170691  0.5072001154966920
  0.5929263810928603  0.4126526175466281  0.5103564576751712
  0.6068697959574653  0.4677418419100450  0.5121554620302747
  0.6613409611851719  0.4854384958131636  0.5139299108506988
  0.6604971897276808  0.5402442225467877  0.5144212255487117
  0.6055548631596406  0.5563164720970163  0.5119980107085220
  0.5900800783091202  0.6109438280487010  0.5093488393609167
  0.5386102162763970  0.6309699837729029  0.5072203787828506
  0.5200907803079529  0.6842352385859700  0.5009836966799565
  0.4651447976117862  0.6835070086938062  0.5016193200521277
  0.3974361388566788  0.6083970352489418  0.5124036901136995
  0.4482334897405989  0.6297748847136601  0.5083946614490396
  0.3567386845226876  0.3689202464426209  0.5140049410875073
  0.3492120076687319  0.3357307524325618  0.5586821362910283
  0.3230176607869886  0.3622684232649847  0.4695558695866014
  0.3091471894594251  0.2967385718632025  0.5588804743349141
  0.2830610745298173  0.3232184074262399  0.4696936779847658
  0.2760224724973901  0.2902852876422260  0.5143380870018254
  0.6372757572312960  0.3723111269177279  0.5103700591400179
  0.6675583962342824  0.3631154230641080  0.5567964419703695
  0.6487875475023637  0.3422549359007858  0.4643561929535283
  0.7082179485364458  0.3247999408843324  0.5571939261318575
  0.6893444727744960  0.3037833119592882  0.4647937811121124
  0.7191534466406779  0.2949209749536043  0.5112162147792982
  0.6332225934659332  0.6524806287003937  0.5082929688298883
  0.6410338620553703  0.6863813591891769  0.5523847726193509
  0.6661813065737018  0.6588353349712618  0.4632707940900345
  0.6807140976978504  0.7257175613986775  0.5515035775605002
  0.7058199170980156  0.6981965667073098  0.4623475792373658
  0.7132025461944315  0.7317601121532986  0.5064508535633946
  0.3530324726432243  0.6486000689969178  0.5123077252496995
  0.3182668568868020  0.6529537872719774  0.4683828614542099
  0.3456856880881650  0.6831629734746760  0.5559716043034831
  0.2774448974978772  0.6910780909276162  0.4680475576534629
  0.3047514687794102  0.7212174341142594  0.5557043473056782
  0.2705526003650162  0.7253338833419105  0.5117087852391085
  0.4181239327116832  0.5095538983342575  0.5129967210144095
  0.5722875790847173  0.5115475944282767  0.5112662489656195
  0.2953240248525999  0.5619119341284343  0.5280570597414118
  0.2967760539748450  0.4539269024342644  0.5280082183465867
  0.5517323925912443  0.3030632149977395  0.5056278843949408
  0.4439408692061900  0.3017376509623506  0.5058709901826289
  0.6960597401046335  0.4594446112551789  0.5146092347235104
  0.6943894683515285  0.5672781564160893  0.5160589334769218
  0.5460376706601741  0.7186570815476375  0.4960631810902781
  0.4381741174780208  0.7172092697161858  0.4972856760284077
  0.3749691259244716  0.3408483573094881  0.5935599945468524
  0.3285417970364578  0.3878862005729637  0.4346428126333637
  0.3038100928320556  0.2714138517859287  0.5940466363874776
  0.2574257981234164  0.3184216012220240  0.4346735316093449
  0.2447670938674563  0.2598143116743886  0.5144369976461288
  0.6589082649891355  0.3862558013656658  0.5927959479151200
  0.6256280346133424  0.3492620823945245  0.4280073242690874
  0.7313136307207968  0.3181889195832900  0.5936484811507973
  0.6976351078856527  0.2806993866346660  0.4286857577453235
  0.7508204149668444  0.2648811811711449  0.5116001330571194
  0.6157821168939064  0.6814885744982078  0.5876755519395415
  0.6603941937839376  0.6327347819384668  0.4287617174996922
  0.6862443704807767  0.7516299875798570  0.5862023072454886
  0.7309601651795908  0.7027351963334092  0.4269457870931422
  0.7441320258104519  0.7625402109382857  0.5056892395595625
  0.3236224909268740  0.6262628003597590  0.4342633491289702
  0.3722802421516596  0.6798372519418157  0.5904333845448857
  0.2509627053379914  0.6941014772612295  0.4334736741788545
  0.2995784794965103  0.7476729424389474  0.5900374475902642
  0.2386395324753024  0.7551169152394932  0.5114151734609097
  0.4952240905634366  0.5104845000970007  0.5109337800774825
  0.4939038234222303  0.5973952197876832  0.5110153714699867
  0.4963807012723469  0.4237280028232733  0.5103744474310654
 
  0.00000000E+00  0.00000000E+00  0.00000000E+00
  0.00000000E+00  0.00000000E+00  0.00000000E+00
  0.00000000E+00  0.00000000E+00  0.00000000E+00
  0.00000000E+00  0.00000000E+00  0.00000000E+00
  0.00000000E+00  0.00000000E+00  0.00000000E+00
  0.00000000E+00  0.00000000E+00  0.00000000E+00
  0.00000000E+00  0.00000000E+00  0.00000000E+00
  0.00000000E+00  0.00000000E+00  0.00000000E+00
  0.00000000E+00  0.00000000E+00  0.00000000E+00
  0.00000000E+00  0.00000000E+00  0.00000000E+00
  0.00000000E+00  0.00000000E+00  0.00000000E+00
  0.00000000E+00  0.00000000E+00  0.00000000E+00
  0.00000000E+00  0.00000000E+00  0.00000000E+00
  0.00000000E+00  0.00000000E+00  0.00000000E+00
  0.00000000E+00  0.00000000E+00  0.00000000E+00
  0.00000000E+00  0.00000000E+00  0.00000000E+00
  0.00000000E+00  0.00000000E+00  0.00000000E+00
  0.00000000E+00  0.00000000E+00  0.00000000E+00
  0.00000000E+00  0.00000000E+00  0.00000000E+00
  0.00000000E+00  0.00000000E+00  0.00000000E+00
  0.00000000E+00  0.00000000E+00  0.00000000E+00
  0.00000000E+00  0.00000000E+00  0.00000000E+00
  0.00000000E+00  0.00000000E+00  0.00000000E+00
  0.00000000E+00  0.00000000E+00  0.00000000E+00
  0.00000000E+00  0.00000000E+00  0.00000000E+00
  0.00000000E+00  0.00000000E+00  0.00000000E+00
  0.00000000E+00  0.00000000E+00  0.00000000E+00
  0.00000000E+00  0.00000000E+00  0.00000000E+00
  0.00000000E+00  0.00000000E+00  0.00000000E+00
  0.00000000E+00  0.00000000E+00  0.00000000E+00
  0.00000000E+00  0.00000000E+00  0.00000000E+00
  0.00000000E+00  0.00000000E+00  0.00000000E+00
  0.00000000E+00  0.00000000E+00  0.00000000E+00
  0.00000000E+00  0.00000000E+00  0.00000000E+00
  0.00000000E+00  0.00000000E+00  0.00000000E+00
  0.00000000E+00  0.00000000E+00  0.00000000E+00
  0.00000000E+00  0.00000000E+00  0.00000000E+00
  0.00000000E+00  0.00000000E+00  0.00000000E+00
  0.00000000E+00  0.00000000E+00  0.00000000E+00
  0.00000000E+00  0.00000000E+00  0.00000000E+00
  0.00000000E+00  0.00000000E+00  0.00000000E+00
  0.00000000E+00  0.00000000E+00  0.00000000E+00
  0.00000000E+00  0.00000000E+00  0.00000000E+00
  0.00000000E+00  0.00000000E+00  0.00000000E+00
  0.00000000E+00  0.00000000E+00  0.00000000E+00
  0.00000000E+00  0.00000000E+00  0.00000000E+00
  0.00000000E+00  0.00000000E+00  0.00000000E+00
  0.00000000E+00  0.00000000E+00  0.00000000E+00
  0.00000000E+00  0.00000000E+00  0.00000000E+00
  0.00000000E+00  0.00000000E+00  0.00000000E+00
  0.00000000E+00  0.00000000E+00  0.00000000E+00
  0.00000000E+00  0.00000000E+00  0.00000000E+00
  0.00000000E+00  0.00000000E+00  0.00000000E+00
  0.00000000E+00  0.00000000E+00  0.00000000E+00
  0.00000000E+00  0.00000000E+00  0.00000000E+00
  0.00000000E+00  0.00000000E+00  0.00000000E+00
  0.00000000E+00  0.00000000E+00  0.00000000E+00
  0.00000000E+00  0.00000000E+00  0.00000000E+00
  0.00000000E+00  0.00000000E+00  0.00000000E+00
  0.00000000E+00  0.00000000E+00  0.00000000E+00
  0.00000000E+00  0.00000000E+00  0.00000000E+00
  0.00000000E+00  0.00000000E+00  0.00000000E+00
  0.00000000E+00  0.00000000E+00  0.00000000E+00
  0.00000000E+00  0.00000000E+00  0.00000000E+00
  0.00000000E+00  0.00000000E+00  0.00000000E+00
  0.00000000E+00  0.00000000E+00  0.00000000E+00
  0.00000000E+00  0.00000000E+00  0.00000000E+00
  0.00000000E+00  0.00000000E+00  0.00000000E+00
  0.00000000E+00  0.00000000E+00  0.00000000E+00
  0.00000000E+00  0.00000000E+00  0.00000000E+00
  0.00000000E+00  0.00000000E+00  0.00000000E+00
  0.00000000E+00  0.00000000E+00  0.00000000E+00
  0.00000000E+00  0.00000000E+00  0.00000000E+00
  0.00000000E+00  0.00000000E+00  0.00000000E+00
  0.00000000E+00  0.00000000E+00  0.00000000E+00
  0.00000000E+00  0.00000000E+00  0.00000000E+00
  0.00000000E+00  0.00000000E+00  0.00000000E+00
