# Supplementary material for: Theoretical study of the effect of coordination environment on the activity of metal macrocyclic complexes as electrocatalysts for oxygen reduction
Source: iScience. 2022 Jun 8;25(7):104557. doi: 10.1016/j.isci.2022.104557 (PMC9234223; doi:10.1016/j.isci.2022.104557)
Supplement: Data S1. CONTCAR files of all the studied macrocyclic complexes [file mmc2.zip › All-CONTCAR/CONTCAR/Ni-N3C-CONTCAR]

Ni-1C-Pp                                
   1.00000000000000     
    25.0000000000000000    0.0000000000000000    0.0000000000000000
     0.0000000000000000   25.0000000000000000    0.0000000000000000
     0.0000000000000000    0.0000000000000000   25.0000000000000000
   C    N    H    Ni
    45     3    28     1
Direct
  0.3266971330966839  0.5350464414504535  0.5208470453936643
  0.3808288314628232  0.5530647280605530  0.5146896315277957
  0.3834301988479206  0.4653838832812332  0.5156058440102339
  0.3282322933882923  0.4806160125613471  0.5214305089734171
  0.3992568460119143  0.4120090362334773  0.5133202628592379
  0.4529106667767240  0.3963991868704588  0.5104065365803617
  0.5402425929793297  0.3974193607797027  0.5095170608503753
  0.5244669348529996  0.3421700129161815  0.5076953745195952
  0.4698922676705872  0.3415680763534048  0.5075945159686024
  0.5935711150914713  0.4143430415976777  0.5113641198263283
  0.6080851904082023  0.4681444891899539  0.5127935484678756
  0.6631627211001297  0.4848893233233013  0.5139724631920415
  0.6631612120028275  0.5393249392236465  0.5135681235708306
  0.6082631095749554  0.5558880092177342  0.5112819953131161
  0.5928980028150757  0.6098491402508456  0.5086772878692346
  0.5392158956624823  0.6233653603317811  0.5069844610330505
  0.5201818278219833  0.6775975706996140  0.5020102280360148
  0.4654399738466443  0.6768960407386487  0.5024489858354982
  0.3946085482601027  0.6074133058482316  0.5112630881312931
  0.4478748893605182  0.6222268836962069  0.5078916773032772
  0.3573062917631876  0.3695384815079252  0.5139870218692317
  0.3516854013738955  0.3353003603463925  0.5581783813524016
  0.3228634490472422  0.3626579276674279  0.4701377346438924
  0.3127296155300091  0.2952502171855399  0.5584912575459644
  0.2840703579011793  0.3224688443940321  0.4703475159066883
  0.2788696774120190  0.2886006466583937  0.5145128681159683
  0.6364928151264033  0.3728126803211300  0.5115381999354685
  0.6680825874326842  0.3640529281013550  0.5571776527712591
  0.6458504896197123  0.3413109092979417  0.4659584953355912
  0.7078587615006501  0.3248174320341909  0.5572492749490630
  0.6856260412605366  0.3020829830371170  0.4660174687871395
  0.7167483356429935  0.2936761379854426  0.5116885511015086
  0.6347295121790721  0.6522989770925732  0.5079305913167815
  0.6399928119697755  0.6876627783698577  0.5513089023894995
  0.6691576529641773  0.6584307011721126  0.4639400210380444
  0.6787737257168617  0.7278736482222848  0.5508180863352666
  0.7077506885907706  0.6988184647716381  0.4633481080684493
  0.7127838240272458  0.7335844846973161  0.5068282840959953
  0.3515967681532827  0.6486790214512179  0.5115331774930979
  0.3152833773572035  0.6529300968301671  0.4688396428228782
  0.3469756635998494  0.6847113229973245  0.5544349763781391
  0.2755178618812807  0.6921769369752392  0.4690113280906948
  0.3070085278041072  0.7237394620705825  0.5547516699466275
  0.2711673706279836  0.7276131009727873  0.5120280699786743
  0.4940222427627920  0.5866312288072673  0.5093080445045471
  0.4961836090654137  0.4306313260047927  0.5108538139855348
  0.4161246657606981  0.5104667650964347  0.5126005408453674
  0.5740665318032523  0.5123567451569286  0.5113517864925538
  0.2922272983759894  0.5611321179925927  0.5246448535939044
  0.2953126589262828  0.4527141236188210  0.5259554712277504
  0.5516258658778819  0.3083597077818181  0.5068174436528483
  0.4434279263156564  0.3072197493784973  0.5060492282184458
  0.6971614483471058  0.4579457159104667  0.5147126571605863
  0.6971498804589962  0.5662737013595525  0.5144587879210115
  0.5457589157684871  0.7125601887840864  0.4980994479499538
  0.4389309155968257  0.7112190662591960  0.4989644852766683
  0.3780405751483152  0.3404664723750821  0.5925932765459824
  0.3270026158613652  0.3889269945950841  0.4355249153375815
  0.3088151708264560  0.2692057700645973  0.5933057045782034
  0.2579088836438424  0.3175730107933223  0.4357494627584559
  0.2485012751185116  0.2572522076946638  0.5146831002040112
  0.6610254661132853  0.3881400962769814  0.5928894866900465
  0.6217058933058469  0.3479440305650864  0.4302016346097550
  0.7319114314719312  0.3185491938755249  0.5931303010869260
  0.6923276490695122  0.2780866396512560  0.4301639095448345
  0.7477989929909881  0.2629957744127692  0.5117684343313988
  0.6135086353810267  0.6831866607771956  0.5857307482046832
  0.6651562075600947  0.6314884898161869  0.4298276864440552
  0.6824643411586720  0.7547707947362449  0.5850192120779817
  0.7339802374082018  0.7031550580272072  0.4287286444922199
  0.7430540037718525  0.7650299295535055  0.5064217683720005
  0.3187669656232103  0.6254585483060556  0.4350909869920020
  0.3748806452951452  0.6816447310264389  0.5878700281922496
  0.2478703779676354  0.6951209736899147  0.4353424799212844
  0.3038209005736274  0.7511760361916394  0.5885677113291886
  0.2400106977216762  0.7581740525735760  0.5122184745425161
  0.4950750464156512  0.5114306750627670  0.5109656033853034
 
  0.00000000E+00  0.00000000E+00  0.00000000E+00
  0.00000000E+00  0.00000000E+00  0.00000000E+00
  0.00000000E+00  0.00000000E+00  0.00000000E+00
  0.00000000E+00  0.00000000E+00  0.00000000E+00
  0.00000000E+00  0.00000000E+00  0.00000000E+00
  0.00000000E+00  0.00000000E+00  0.00000000E+00
  0.00000000E+00  0.00000000E+00  0.00000000E+00
  0.00000000E+00  0.00000000E+00  0.00000000E+00
  0.00000000E+00  0.00000000E+00  0.00000000E+00
  0.00000000E+00  0.00000000E+00  0.00000000E+00
  0.00000000E+00  0.00000000E+00  0.00000000E+00
  0.00000000E+00  0.00000000E+00  0.00000000E+00
  0.00000000E+00  0.00000000E+00  0.00000000E+00
  0.00000000E+00  0.00000000E+00  0.00000000E+00
  0.00000000E+00  0.00000000E+00  0.00000000E+00
  0.00000000E+00  0.00000000E+00  0.00000000E+00
  0.00000000E+00  0.00000000E+00  0.00000000E+00
  0.00000000E+00  0.00000000E+00  0.00000000E+00
  0.00000000E+00  0.00000000E+00  0.00000000E+00
  0.00000000E+00  0.00000000E+00  0.00000000E+00
  0.00000000E+00  0.00000000E+00  0.00000000E+00
  0.00000000E+00  0.00000000E+00  0.00000000E+00
  0.00000000E+00  0.00000000E+00  0.00000000E+00
  0.00000000E+00  0.00000000E+00  0.00000000E+00
  0.00000000E+00  0.00000000E+00  0.00000000E+00
  0.00000000E+00  0.00000000E+00  0.00000000E+00
  0.00000000E+00  0.00000000E+00  0.00000000E+00
  0.00000000E+00  0.00000000E+00  0.00000000E+00
  0.00000000E+00  0.00000000E+00  0.00000000E+00
  0.00000000E+00  0.00000000E+00  0.00000000E+00
  0.00000000E+00  0.00000000E+00  0.00000000E+00
  0.00000000E+00  0.00000000E+00  0.00000000E+00
  0.00000000E+00  0.00000000E+00  0.00000000E+00
  0.00000000E+00  0.00000000E+00  0.00000000E+00
  0.00000000E+00  0.00000000E+00  0.00000000E+00
  0.00000000E+00  0.00000000E+00  0.00000000E+00
  0.00000000E+00  0.00000000E+00  0.00000000E+00
  0.00000000E+00  0.00000000E+00  0.00000000E+00
  0.00000000E+00  0.00000000E+00  0.00000000E+00
  0.00000000E+00  0.00000000E+00  0.00000000E+00
  0.00000000E+00  0.00000000E+00  0.00000000E+00
  0.00000000E+00  0.00000000E+00  0.00000000E+00
  0.00000000E+00  0.00000000E+00  0.00000000E+00
  0.00000000E+00  0.00000000E+00  0.00000000E+00
  0.00000000E+00  0.00000000E+00  0.00000000E+00
  0.00000000E+00  0.00000000E+00  0.00000000E+00
  0.00000000E+00  0.00000000E+00  0.00000000E+00
  0.00000000E+00  0.00000000E+00  0.00000000E+00
  0.00000000E+00  0.00000000E+00  0.00000000E+00
  0.00000000E+00  0.00000000E+00  0.00000000E+00
  0.00000000E+00  0.00000000E+00  0.00000000E+00
  0.00000000E+00  0.00000000E+00  0.00000000E+00
  0.00000000E+00  0.00000000E+00  0.00000000E+00
  0.00000000E+00  0.00000000E+00  0.00000000E+00
  0.00000000E+00  0.00000000E+00  0.00000000E+00
  0.00000000E+00  0.00000000E+00  0.00000000E+00
  0.00000000E+00  0.00000000E+00  0.00000000E+00
  0.00000000E+00  0.00000000E+00  0.00000000E+00
  0.00000000E+00  0.00000000E+00  0.00000000E+00
  0.00000000E+00  0.00000000E+00  0.00000000E+00
  0.00000000E+00  0.00000000E+00  0.00000000E+00
  0.00000000E+00  0.00000000E+00  0.00000000E+00
  0.00000000E+00  0.00000000E+00  0.00000000E+00
  0.00000000E+00  0.00000000E+00  0.00000000E+00
  0.00000000E+00  0.00000000E+00  0.00000000E+00
  0.00000000E+00  0.00000000E+00  0.00000000E+00
  0.00000000E+00  0.00000000E+00  0.00000000E+00
  0.00000000E+00  0.00000000E+00  0.00000000E+00
  0.00000000E+00  0.00000000E+00  0.00000000E+00
  0.00000000E+00  0.00000000E+00  0.00000000E+00
  0.00000000E+00  0.00000000E+00  0.00000000E+00
  0.00000000E+00  0.00000000E+00  0.00000000E+00
  0.00000000E+00  0.00000000E+00  0.00000000E+00
  0.00000000E+00  0.00000000E+00  0.00000000E+00
  0.00000000E+00  0.00000000E+00  0.00000000E+00
  0.00000000E+00  0.00000000E+00  0.00000000E+00
  0.00000000E+00  0.00000000E+00  0.00000000E+00
