# Supplementary material for: Theoretical study of the effect of coordination environment on the activity of metal macrocyclic complexes as electrocatalysts for oxygen reduction
Source: iScience. 2022 Jun 8;25(7):104557. doi: 10.1016/j.isci.2022.104557 (PMC9234223; doi:10.1016/j.isci.2022.104557)
Supplement: Data S1. CONTCAR files of all the studied macrocyclic complexes [file mmc2.zip › All-CONTCAR/CONTCAR/Ni-N3O-CONTCAR]

Ni-1O-Pp                                
   1.00000000000000     
    25.0000000000000000    0.0000000000000000    0.0000000000000000
     0.0000000000000000   25.0000000000000000    0.0000000000000000
     0.0000000000000000    0.0000000000000000   25.0000000000000000
   C    N    H    Ni   O 
    44     3    28     1     1
Direct
  0.3284451008363670  0.5357555986050213  0.5211261470382772
  0.3833564228488121  0.5530578970628819  0.5148865836597587
  0.3838015535742462  0.4647152978464144  0.5142323724204547
  0.3288101644124026  0.4813606347481806  0.5205931582882470
  0.3993791533912726  0.4107469555392070  0.5118441194402246
  0.4527148102693163  0.3931561869551406  0.5094730317789521
  0.5407537444460999  0.3943635497293843  0.5086724407958602
  0.5247627247920569  0.3387039914243598  0.5084532076338596
  0.4701753421999250  0.3379569664633054  0.5084337004898667
  0.5936582716651240  0.4133294105005709  0.5106945569969127
  0.6078697795924866  0.4676926427791716  0.5129669499341845
  0.6626954359263166  0.4859635705595522  0.5147458832867083
  0.6615220803663568  0.5403323179063261  0.5155010316187738
  0.6058528565994571  0.5560584576319578  0.5131036612565720
  0.5903752779672521  0.6101532633812831  0.5105058900274517
  0.5383696737787544  0.6300267581291290  0.5078090018520343
  0.5203622266348744  0.6829707608510617  0.5004889199996470
  0.4651415356977211  0.6822192579702343  0.5006068452969581
  0.3972023415913449  0.6075627059387945  0.5117899334694238
  0.4485975629912925  0.6288395632078122  0.5080984168180178
  0.3565965275862628  0.3690669627804257  0.5129111390251407
  0.3511971495402390  0.3347081839241421  0.5570480144571166
  0.3212769920343118  0.3629054202902141  0.4696501961111851
  0.3116670481730305  0.2952466952114573  0.5578975741764067
  0.2818256969388744  0.3233366332257848  0.4704030772681892
  0.2768841800395730  0.2893647975055902  0.5145252755349715
  0.6372886047254804  0.3725376431857596  0.5108936686211607
  0.6696880352109301  0.3651004770961307  0.5562020606161233
  0.6462341760829582  0.3400507873780338  0.4659167589440097
  0.7098044932156116  0.3262307290821959  0.5565726039091550
  0.6864102738466963  0.3012304200771689  0.4662267405346968
  0.7182936780441285  0.2941308701296217  0.5115954329943235
  0.6330583520828620  0.6522152493054837  0.5093697900132786
  0.6400207660726546  0.6868605302561563  0.5530356917153388
  0.6662535100920270  0.6585021280301383  0.4645068579776652
  0.6792210620258050  0.7266762234085780  0.5519519705919644
  0.7054222388053268  0.6983341669206315  0.4633821038526998
  0.7120416208091145  0.7325446859333933  0.5070975355311945
  0.3532996660817858  0.6483296370945956  0.5117632936366756
  0.3180926071748451  0.6527836691898533  0.4682214766625289
  0.3469824580162059  0.6834756682384121  0.5551451675434970
  0.2776574592810699  0.6913298793148740  0.4680815614692753
  0.3064886978950589  0.7219794733444405  0.5550635812725564
  0.2717142634238326  0.7260528471923385  0.5114877046850341
  0.4963005442274419  0.4267084860439216  0.5089414863174334
  0.4172095880998701  0.5090154245673686  0.5118877858869022
  0.5731408937826050  0.5110555941108181  0.5123843110520828
  0.2943000795129387  0.5620953268164327  0.5260134923044210
  0.2949530783363615  0.4545220616342670  0.5247089620915576
  0.5517550727792633  0.3047042395305106  0.5089468109098029
  0.4441252408748824  0.3032158380874984  0.5082673122647039
  0.6975658853672659  0.4601440272870829  0.5149839283536773
  0.6951982332642106  0.5676356092359136  0.5172204806031755
  0.5463800943330311  0.7172669251258338  0.4952915033278117
  0.4382163043718399  0.7158145103988637  0.4954143400347035
  0.3782571893166038  0.3394051093358165  0.5909810312324305
  0.3252378097539594  0.3892297767431867  0.4350320424780756
  0.3080369189803632  0.2690921648591322  0.5926689918376457
  0.2549690090029987  0.3189611494395956  0.4362481320511854
  0.2461211179797410  0.2584054977881955  0.5150774218072738
  0.6628676771326528  0.3899298749309513  0.5914700595282549
  0.6214487815319781  0.3456535402711556  0.4304198382563841
  0.7343730109623600  0.3209235682417165  0.5922766362457589
  0.6927930027996185  0.2764742444288315  0.4308378140702620
  0.7495682830154825  0.2636894554240547  0.5119382077782931
  0.6145278512957534  0.6822261241448098  0.5881762178298745
  0.6610206225523679  0.6319122973345108  0.4303006913982372
  0.6841592639163937  0.7531255655851403  0.5863403025892587
  0.7307464790656396  0.7027293679618609  0.4280975028543647
  0.7426601387713015  0.7636482132305443  0.5062139717134363
  0.3228290573827202  0.6258149840598679  0.4342391810053059
  0.3739873809075429  0.6802031564502943  0.5892975271147523
  0.2508203298165438  0.6943356492333482  0.4337877886438199
  0.3020913387250236  0.7488616918796226  0.5891932446499455
  0.2401065095254168  0.7561458666637224  0.5113371348547316
  0.4952678333907667  0.5045659849985835  0.5107989584688905
  0.4939295854449142  0.5966090748113307  0.5117519411991901
 
  0.00000000E+00  0.00000000E+00  0.00000000E+00
  0.00000000E+00  0.00000000E+00  0.00000000E+00
  0.00000000E+00  0.00000000E+00  0.00000000E+00
  0.00000000E+00  0.00000000E+00  0.00000000E+00
  0.00000000E+00  0.00000000E+00  0.00000000E+00
  0.00000000E+00  0.00000000E+00  0.00000000E+00
  0.00000000E+00  0.00000000E+00  0.00000000E+00
  0.00000000E+00  0.00000000E+00  0.00000000E+00
  0.00000000E+00  0.00000000E+00  0.00000000E+00
  0.00000000E+00  0.00000000E+00  0.00000000E+00
  0.00000000E+00  0.00000000E+00  0.00000000E+00
  0.00000000E+00  0.00000000E+00  0.00000000E+00
  0.00000000E+00  0.00000000E+00  0.00000000E+00
  0.00000000E+00  0.00000000E+00  0.00000000E+00
  0.00000000E+00  0.00000000E+00  0.00000000E+00
  0.00000000E+00  0.00000000E+00  0.00000000E+00
  0.00000000E+00  0.00000000E+00  0.00000000E+00
  0.00000000E+00  0.00000000E+00  0.00000000E+00
  0.00000000E+00  0.00000000E+00  0.00000000E+00
  0.00000000E+00  0.00000000E+00  0.00000000E+00
  0.00000000E+00  0.00000000E+00  0.00000000E+00
  0.00000000E+00  0.00000000E+00  0.00000000E+00
  0.00000000E+00  0.00000000E+00  0.00000000E+00
  0.00000000E+00  0.00000000E+00  0.00000000E+00
  0.00000000E+00  0.00000000E+00  0.00000000E+00
  0.00000000E+00  0.00000000E+00  0.00000000E+00
  0.00000000E+00  0.00000000E+00  0.00000000E+00
  0.00000000E+00  0.00000000E+00  0.00000000E+00
  0.00000000E+00  0.00000000E+00  0.00000000E+00
  0.00000000E+00  0.00000000E+00  0.00000000E+00
  0.00000000E+00  0.00000000E+00  0.00000000E+00
  0.00000000E+00  0.00000000E+00  0.00000000E+00
  0.00000000E+00  0.00000000E+00  0.00000000E+00
  0.00000000E+00  0.00000000E+00  0.00000000E+00
  0.00000000E+00  0.00000000E+00  0.00000000E+00
  0.00000000E+00  0.00000000E+00  0.00000000E+00
  0.00000000E+00  0.00000000E+00  0.00000000E+00
  0.00000000E+00  0.00000000E+00  0.00000000E+00
  0.00000000E+00  0.00000000E+00  0.00000000E+00
  0.00000000E+00  0.00000000E+00  0.00000000E+00
  0.00000000E+00  0.00000000E+00  0.00000000E+00
  0.00000000E+00  0.00000000E+00  0.00000000E+00
  0.00000000E+00  0.00000000E+00  0.00000000E+00
  0.00000000E+00  0.00000000E+00  0.00000000E+00
  0.00000000E+00  0.00000000E+00  0.00000000E+00
  0.00000000E+00  0.00000000E+00  0.00000000E+00
  0.00000000E+00  0.00000000E+00  0.00000000E+00
  0.00000000E+00  0.00000000E+00  0.00000000E+00
  0.00000000E+00  0.00000000E+00  0.00000000E+00
  0.00000000E+00  0.00000000E+00  0.00000000E+00
  0.00000000E+00  0.00000000E+00  0.00000000E+00
  0.00000000E+00  0.00000000E+00  0.00000000E+00
  0.00000000E+00  0.00000000E+00  0.00000000E+00
  0.00000000E+00  0.00000000E+00  0.00000000E+00
  0.00000000E+00  0.00000000E+00  0.00000000E+00
  0.00000000E+00  0.00000000E+00  0.00000000E+00
  0.00000000E+00  0.00000000E+00  0.00000000E+00
  0.00000000E+00  0.00000000E+00  0.00000000E+00
  0.00000000E+00  0.00000000E+00  0.00000000E+00
  0.00000000E+00  0.00000000E+00  0.00000000E+00
  0.00000000E+00  0.00000000E+00  0.00000000E+00
  0.00000000E+00  0.00000000E+00  0.00000000E+00
  0.00000000E+00  0.00000000E+00  0.00000000E+00
  0.00000000E+00  0.00000000E+00  0.00000000E+00
  0.00000000E+00  0.00000000E+00  0.00000000E+00
  0.00000000E+00  0.00000000E+00  0.00000000E+00
  0.00000000E+00  0.00000000E+00  0.00000000E+00
  0.00000000E+00  0.00000000E+00  0.00000000E+00
  0.00000000E+00  0.00000000E+00  0.00000000E+00
  0.00000000E+00  0.00000000E+00  0.00000000E+00
  0.00000000E+00  0.00000000E+00  0.00000000E+00
  0.00000000E+00  0.00000000E+00  0.00000000E+00
  0.00000000E+00  0.00000000E+00  0.00000000E+00
  0.00000000E+00  0.00000000E+00  0.00000000E+00
  0.00000000E+00  0.00000000E+00  0.00000000E+00
  0.00000000E+00  0.00000000E+00  0.00000000E+00
  0.00000000E+00  0.00000000E+00  0.00000000E+00
