# Supplementary material for: Theoretical study of the effect of coordination environment on the activity of metal macrocyclic complexes as electrocatalysts for oxygen reduction
Source: iScience. 2022 Jun 8;25(7):104557. doi: 10.1016/j.isci.2022.104557 (PMC9234223; doi:10.1016/j.isci.2022.104557)
Supplement: Data S1. CONTCAR files of all the studied macrocyclic complexes [file mmc2.zip › All-CONTCAR/CONTCAR/Ni-PP-CONTCAR]

Ni                                      
   1.00000000000000     
    25.0000000000000000    0.0000000000000000    0.0000000000000000
     0.0000000000000000   25.0000000000000000    0.0000000000000000
     0.0000000000000000    0.0000000000000000   25.0000000000000000
   C    N    H    Ni
    44     4    28     1
Direct
  0.3273760216034163  0.5354195645674004  0.5173902030874212
  0.3819839274814962  0.5528452129211021  0.5128650449065916
  0.3831984819210881  0.4651721562192264  0.5129725143461771
  0.3281056856365786  0.4810793137665096  0.5173710280449386
  0.3989929290720729  0.4117893073144374  0.5118534859348127
  0.4527459285455598  0.3973328934812877  0.5103053423697425
  0.5404316144847141  0.3984454640304974  0.5100884622857103
  0.5244346588170327  0.3432104414926667  0.5095199055470615
  0.4701053299784121  0.3425325937891618  0.5088703188608975
  0.5937977093934232  0.4142715278064624  0.5110944837972580
  0.6082517504818712  0.4680480918362682  0.5119302472257575
  0.6630790486608699  0.4854355248486813  0.5125742853303152
  0.6623631179066775  0.5397758735357197  0.5132184408447344
  0.6071425920084123  0.5557679948978306  0.5117282116083289
  0.5912756070872605  0.6091259233667426  0.5102609372800940
  0.5374870250140046  0.6234960564131140  0.5088139104495782
  0.5200848490193670  0.6781266022440160  0.5043310135752703
  0.4657352446924910  0.6774229858765040  0.5042585578171771
  0.3963788408660856  0.6066012212761922  0.5109612432328492
  0.4497744288679323  0.6223525106512859  0.5088363383123754
  0.3572276521521541  0.3691087769327061  0.5128841709200369
  0.3529471070012573  0.3340523510524410  0.5566342617940687
  0.3210606502572138  0.3630628206986087  0.4702634665849353
  0.3138616531677433  0.2941406001739434  0.5577128307099156
  0.2818538373218684  0.3232497416568422  0.4713593097677066
  0.2781282736459631  0.2886080159852462  0.5150819512882151
  0.6365391757487725  0.3725394864166133  0.5111972215933308
  0.6700996903984044  0.3657347663651059  0.5557808098771635
  0.6441588732856037  0.3390547713779357  0.4666810181190806
  0.7100711900579567  0.3266986915572056  0.5558374702231131
  0.6840142436024050  0.2998944893257735  0.4667807536877433
  0.7171428722137981  0.2935824392366779  0.5113636481666172
  0.6328234212832010  0.6520179227444565  0.5095997101051187
  0.6375687302833699  0.6882512562221945  0.5523224745112018
  0.6680128288104108  0.6573170367334534  0.4660713608725388
  0.6762473563515768  0.7285653083266905  0.5514956220493735
  0.7067431647220398  0.6975652287868139  0.4652924080792304
  0.7109862407008187  0.7333788530661730  0.5079846230222596
  0.3536428104144159  0.6482739769584671  0.5111696581439187
  0.3166272948726775  0.6518545566247426  0.4689955448675270
  0.3493993632737997  0.6849904563007296  0.5535462513869948
  0.2766689147762493  0.6908959674255503  0.4691783565990914
  0.3095214657809903  0.7241155677005345  0.5536881671841809
  0.2729813817830029  0.7272160199346127  0.5115064222099406
  0.4961569656596500  0.4319763498953695  0.5105717238224688
  0.4166287552717798  0.5094668662824492  0.5110200523149553
  0.4940747401981800  0.5888887253656349  0.5106495493574766
  0.5736176750723925  0.5114725015161778  0.5113257300153342
  0.2932532079832350  0.5619753927038794  0.5207695581791242
  0.2946674137437700  0.4536616098602267  0.5206979361575239
  0.5518469437485505  0.3096069910390450  0.5097424164077523
  0.4435677879250283  0.3082480222907059  0.5078535072698609
  0.6974040163508384  0.4589136242903836  0.5124053512632116
  0.6959396000599493  0.5672043019659473  0.5143376614218526
  0.5466678398572867  0.7122434691504075  0.5010158503535037
  0.4383214210047144  0.7108712951213714  0.5008795049986386
  0.3805070561659792  0.3384384097263651  0.5901956405812497
  0.3239301232450870  0.3898140391138606  0.4358924806017923
  0.3112291486510356  0.2673905973883209  0.5921208362846735
  0.2541642002626948  0.3192079013552126  0.4378362343464060
  0.2475390817627501  0.2574589074454042  0.5159370167808023
  0.6645330992003250  0.3912700305893191  0.5907406678600673
  0.6185795043765667  0.3439905936863936  0.4316561705027082
  0.7356950706424407  0.3220624140986572  0.5908735154691566
  0.6892594477561761  0.2742741134306227  0.4318206911961606
  0.7483528163679665  0.2630523514039231  0.5114363158796019
  0.6107192894793230  0.6845278966106146  0.5865425238326037
  0.6646497943759102  0.6296587243864393  0.4324706879573453
  0.6792864143464485  0.7562805343169283  0.5850787395165439
  0.7336222967043553  0.7010244186458336  0.4310743606685552
  0.7411781219279011  0.7648982138497314  0.5073419481003552
  0.3195227395672438  0.6238094699097241  0.4356717208013136
  0.3776201481019192  0.6825608349099953  0.5867547285580310
  0.2483694034716568  0.6930146136669616  0.4360031016192463
  0.3069183344924514  0.7522021749034815  0.5870017305613753
  0.2418165030251913  0.7577892419592624  0.5116050769752005
  0.4951179017567629  0.5104249671827230  0.5108556607247378
 
  0.00000000E+00  0.00000000E+00  0.00000000E+00
  0.00000000E+00  0.00000000E+00  0.00000000E+00
  0.00000000E+00  0.00000000E+00  0.00000000E+00
  0.00000000E+00  0.00000000E+00  0.00000000E+00
  0.00000000E+00  0.00000000E+00  0.00000000E+00
  0.00000000E+00  0.00000000E+00  0.00000000E+00
  0.00000000E+00  0.00000000E+00  0.00000000E+00
  0.00000000E+00  0.00000000E+00  0.00000000E+00
  0.00000000E+00  0.00000000E+00  0.00000000E+00
  0.00000000E+00  0.00000000E+00  0.00000000E+00
  0.00000000E+00  0.00000000E+00  0.00000000E+00
  0.00000000E+00  0.00000000E+00  0.00000000E+00
  0.00000000E+00  0.00000000E+00  0.00000000E+00
  0.00000000E+00  0.00000000E+00  0.00000000E+00
  0.00000000E+00  0.00000000E+00  0.00000000E+00
  0.00000000E+00  0.00000000E+00  0.00000000E+00
  0.00000000E+00  0.00000000E+00  0.00000000E+00
  0.00000000E+00  0.00000000E+00  0.00000000E+00
  0.00000000E+00  0.00000000E+00  0.00000000E+00
  0.00000000E+00  0.00000000E+00  0.00000000E+00
  0.00000000E+00  0.00000000E+00  0.00000000E+00
  0.00000000E+00  0.00000000E+00  0.00000000E+00
  0.00000000E+00  0.00000000E+00  0.00000000E+00
  0.00000000E+00  0.00000000E+00  0.00000000E+00
  0.00000000E+00  0.00000000E+00  0.00000000E+00
  0.00000000E+00  0.00000000E+00  0.00000000E+00
  0.00000000E+00  0.00000000E+00  0.00000000E+00
  0.00000000E+00  0.00000000E+00  0.00000000E+00
  0.00000000E+00  0.00000000E+00  0.00000000E+00
  0.00000000E+00  0.00000000E+00  0.00000000E+00
  0.00000000E+00  0.00000000E+00  0.00000000E+00
  0.00000000E+00  0.00000000E+00  0.00000000E+00
  0.00000000E+00  0.00000000E+00  0.00000000E+00
  0.00000000E+00  0.00000000E+00  0.00000000E+00
  0.00000000E+00  0.00000000E+00  0.00000000E+00
  0.00000000E+00  0.00000000E+00  0.00000000E+00
  0.00000000E+00  0.00000000E+00  0.00000000E+00
  0.00000000E+00  0.00000000E+00  0.00000000E+00
  0.00000000E+00  0.00000000E+00  0.00000000E+00
  0.00000000E+00  0.00000000E+00  0.00000000E+00
  0.00000000E+00  0.00000000E+00  0.00000000E+00
  0.00000000E+00  0.00000000E+00  0.00000000E+00
  0.00000000E+00  0.00000000E+00  0.00000000E+00
  0.00000000E+00  0.00000000E+00  0.00000000E+00
  0.00000000E+00  0.00000000E+00  0.00000000E+00
  0.00000000E+00  0.00000000E+00  0.00000000E+00
  0.00000000E+00  0.00000000E+00  0.00000000E+00
  0.00000000E+00  0.00000000E+00  0.00000000E+00
  0.00000000E+00  0.00000000E+00  0.00000000E+00
  0.00000000E+00  0.00000000E+00  0.00000000E+00
  0.00000000E+00  0.00000000E+00  0.00000000E+00
  0.00000000E+00  0.00000000E+00  0.00000000E+00
  0.00000000E+00  0.00000000E+00  0.00000000E+00
  0.00000000E+00  0.00000000E+00  0.00000000E+00
  0.00000000E+00  0.00000000E+00  0.00000000E+00
  0.00000000E+00  0.00000000E+00  0.00000000E+00
  0.00000000E+00  0.00000000E+00  0.00000000E+00
  0.00000000E+00  0.00000000E+00  0.00000000E+00
  0.00000000E+00  0.00000000E+00  0.00000000E+00
  0.00000000E+00  0.00000000E+00  0.00000000E+00
  0.00000000E+00  0.00000000E+00  0.00000000E+00
  0.00000000E+00  0.00000000E+00  0.00000000E+00
  0.00000000E+00  0.00000000E+00  0.00000000E+00
  0.00000000E+00  0.00000000E+00  0.00000000E+00
  0.00000000E+00  0.00000000E+00  0.00000000E+00
  0.00000000E+00  0.00000000E+00  0.00000000E+00
  0.00000000E+00  0.00000000E+00  0.00000000E+00
  0.00000000E+00  0.00000000E+00  0.00000000E+00
  0.00000000E+00  0.00000000E+00  0.00000000E+00
  0.00000000E+00  0.00000000E+00  0.00000000E+00
  0.00000000E+00  0.00000000E+00  0.00000000E+00
  0.00000000E+00  0.00000000E+00  0.00000000E+00
  0.00000000E+00  0.00000000E+00  0.00000000E+00
  0.00000000E+00  0.00000000E+00  0.00000000E+00
  0.00000000E+00  0.00000000E+00  0.00000000E+00
  0.00000000E+00  0.00000000E+00  0.00000000E+00
  0.00000000E+00  0.00000000E+00  0.00000000E+00
