# Supplementary material for: Theoretical study of the effect of coordination environment on the activity of metal macrocyclic complexes as electrocatalysts for oxygen reduction
Source: iScience. 2022 Jun 8;25(7):104557. doi: 10.1016/j.isci.2022.104557 (PMC9234223; doi:10.1016/j.isci.2022.104557)
Supplement: Data S1. CONTCAR files of all the studied macrocyclic complexes [file mmc2.zip › All-CONTCAR/CONTCAR/Ni-R=Br-CONTCAR]

Ni-8Br                                  
   1.00000000000000     
    25.0000000000000000    0.0000000000000000    0.0000000000000000
     0.0000000000000000   25.0000000000000000    0.0000000000000000
     0.0000000000000000    0.0000000000000000   25.0000000000000000
   C    N    H    Ni   Br
    44     4    20     1     8
Direct
  0.3443120692481069  0.5226053459527915  0.5772385359204664
  0.3889455660623345  0.5390256426051822  0.5442155406751404
  0.3895547215919543  0.4500125404927974  0.5467181077543545
  0.3446078553173731  0.4676889788256322  0.5786747940112844
  0.3995645479764960  0.3988150627077856  0.5259511428474333
  0.4498248123337696  0.3875173283021182  0.5038010875724137
  0.5390196357442751  0.3880421682268097  0.5011759471766731
  0.5212608884459156  0.3412430202829043  0.4720360678093944
  0.4663401028100075  0.3409678866603367  0.4735915974225387
  0.5904700763568562  0.3998808344709234  0.5203274731789943
  0.6015383197424095  0.4514872143902360  0.5395012588107468
  0.6480521849424487  0.4699794662775734  0.5686786716717982
  0.6474000959018312  0.5248874091068354  0.5672212221586649
  0.6005878984538555  0.5406801084350805  0.5369990536635618
  0.5885158617874715  0.5907742557237664  0.5148332783057213
  0.5371427543040312  0.5999110834322434  0.4940849188437937
  0.5187100733656536  0.6444307907837263  0.4620165394403700
  0.4637990435653223  0.6438952021163389  0.4635783059030761
  0.3983407967402839  0.5889689779028781  0.5204680655217649
  0.4481329973638923  0.5991023891750497  0.4967200582416472
  0.3561213152570951  0.3582563679435430  0.5264212596301149
  0.3609945406276358  0.3105926159528441  0.5556790675141011
  0.3087467838371472  0.3679974126683024  0.4978438715978553
  0.3191585173369638  0.2737195763247662  0.5566572473642705
  0.2671943865314854  0.3308206571183910  0.4983334101710930
  0.2721861727101249  0.2837099792617719  0.5279887338049318
  0.6327802440707502  0.3580934659248584  0.5204064590484619
  0.6268869171820612  0.3116421864387278  0.5514203170607506
  0.6792694298326515  0.3644649512591875  0.4895341945820739
  0.6667634040835111  0.2726311979677239  0.5518961188868960
  0.7187404575969403  0.3250450255570911  0.4893413559623853
  0.7127078535353539  0.2791372949047128  0.5206967783606279
  0.6286378543410646  0.6346352789493467  0.5141505867428361
  0.6186136830281092  0.6821045783972534  0.5424722695390816
  0.6764726478240703  0.6298318286847480  0.4851542442817661
  0.6556705848667314  0.7237676850957950  0.5419657632386051
  0.7132021828225987  0.6717966389125132  0.4841106233375705
  0.7029756543141173  0.7188110889292768  0.5126003008486114
  0.3560703971609291  0.6307124093847394  0.5204942079298444
  0.3073985051375041  0.6220231107152333  0.4938428064340034
  0.3642186253884548  0.6794656012117939  0.5471534498967173
  0.2679147156894736  0.6614071219684469  0.4935376453369347
  0.3243718027247312  0.7184924296011747  0.5475334855648999
  0.2762059675063325  0.7096517682433955  0.5205589893175719
  0.4946422656534915  0.4182620519132919  0.5149961240693026
  0.4190545735199153  0.4942752083044058  0.5313674866629990
  0.4933621878371998  0.5697482007020377  0.5095736899718820
  0.5705873723648746  0.4953791231064998  0.5257613856310855
  0.3975332616590506  0.3028806553686703  0.5782599925912290
  0.3048888425035509  0.4049305505792209  0.4748874543611962
  0.3231949847897346  0.2369938019412998  0.5798853414798759
  0.2307085020129291  0.3387942488049551  0.4757315979771037
  0.2395287602405859  0.2547902459255214  0.5287713672717202
  0.5910295256994910  0.3065671652752134  0.5757897165280632
  0.6839951479540449  0.4003119678316603  0.4650710663827005
  0.6619167487635048  0.2369740633338850  0.5766198139980995
  0.7544250867771671  0.3302666638746431  0.4647322050468894
  0.7437727790519826  0.2484797332310908  0.5207835563655856
  0.5815602058070309  0.6860358870959664  0.5652129841124570
  0.6844400871878981  0.5932199042210349  0.4627699399881657
  0.6474463667775202  0.7603504764273051  0.5643051044858652
  0.7500416751905221  0.6677626410982707  0.4610637124191355
  0.7317761985000292  0.7515934320365865  0.5118112989254492
  0.3009112912712698  0.5842915204283872  0.4728832099535371
  0.4018761723602171  0.6863868141282504  0.5681271656086729
  0.2304169180117365  0.6543670303426131  0.4723321479203889
  0.3309886357634583  0.7560369840572282  0.5688030135729357
  0.2451664703450890  0.7403348024381002  0.5205946990821030
  0.4944378642103913  0.4943787392682811  0.5204371745617612
  0.5594850993569099  0.6903211731576129  0.4191153378851366
  0.4197971312313930  0.6890279526775395  0.4231646475747590
  0.6950326266114730  0.5687723633180487  0.6048597055552675
  0.6967482250464994  0.4293902612370613  0.6085511658772733
  0.5625474251202253  0.2930888136612093  0.4322053847077833
  0.4232741733547948  0.2923394836706264  0.4362741882234100
  0.2984765508169729  0.5658455825646169  0.6176662360430152
  0.2991137877489241  0.4262066276921930  0.6213270437833448
 
  0.00000000E+00  0.00000000E+00  0.00000000E+00
  0.00000000E+00  0.00000000E+00  0.00000000E+00
  0.00000000E+00  0.00000000E+00  0.00000000E+00
  0.00000000E+00  0.00000000E+00  0.00000000E+00
  0.00000000E+00  0.00000000E+00  0.00000000E+00
  0.00000000E+00  0.00000000E+00  0.00000000E+00
  0.00000000E+00  0.00000000E+00  0.00000000E+00
  0.00000000E+00  0.00000000E+00  0.00000000E+00
  0.00000000E+00  0.00000000E+00  0.00000000E+00
  0.00000000E+00  0.00000000E+00  0.00000000E+00
  0.00000000E+00  0.00000000E+00  0.00000000E+00
  0.00000000E+00  0.00000000E+00  0.00000000E+00
  0.00000000E+00  0.00000000E+00  0.00000000E+00
  0.00000000E+00  0.00000000E+00  0.00000000E+00
  0.00000000E+00  0.00000000E+00  0.00000000E+00
  0.00000000E+00  0.00000000E+00  0.00000000E+00
  0.00000000E+00  0.00000000E+00  0.00000000E+00
  0.00000000E+00  0.00000000E+00  0.00000000E+00
  0.00000000E+00  0.00000000E+00  0.00000000E+00
  0.00000000E+00  0.00000000E+00  0.00000000E+00
  0.00000000E+00  0.00000000E+00  0.00000000E+00
  0.00000000E+00  0.00000000E+00  0.00000000E+00
  0.00000000E+00  0.00000000E+00  0.00000000E+00
  0.00000000E+00  0.00000000E+00  0.00000000E+00
  0.00000000E+00  0.00000000E+00  0.00000000E+00
  0.00000000E+00  0.00000000E+00  0.00000000E+00
  0.00000000E+00  0.00000000E+00  0.00000000E+00
  0.00000000E+00  0.00000000E+00  0.00000000E+00
  0.00000000E+00  0.00000000E+00  0.00000000E+00
  0.00000000E+00  0.00000000E+00  0.00000000E+00
  0.00000000E+00  0.00000000E+00  0.00000000E+00
  0.00000000E+00  0.00000000E+00  0.00000000E+00
  0.00000000E+00  0.00000000E+00  0.00000000E+00
  0.00000000E+00  0.00000000E+00  0.00000000E+00
  0.00000000E+00  0.00000000E+00  0.00000000E+00
  0.00000000E+00  0.00000000E+00  0.00000000E+00
  0.00000000E+00  0.00000000E+00  0.00000000E+00
  0.00000000E+00  0.00000000E+00  0.00000000E+00
  0.00000000E+00  0.00000000E+00  0.00000000E+00
  0.00000000E+00  0.00000000E+00  0.00000000E+00
  0.00000000E+00  0.00000000E+00  0.00000000E+00
  0.00000000E+00  0.00000000E+00  0.00000000E+00
  0.00000000E+00  0.00000000E+00  0.00000000E+00
  0.00000000E+00  0.00000000E+00  0.00000000E+00
  0.00000000E+00  0.00000000E+00  0.00000000E+00
  0.00000000E+00  0.00000000E+00  0.00000000E+00
  0.00000000E+00  0.00000000E+00  0.00000000E+00
  0.00000000E+00  0.00000000E+00  0.00000000E+00
  0.00000000E+00  0.00000000E+00  0.00000000E+00
  0.00000000E+00  0.00000000E+00  0.00000000E+00
  0.00000000E+00  0.00000000E+00  0.00000000E+00
  0.00000000E+00  0.00000000E+00  0.00000000E+00
  0.00000000E+00  0.00000000E+00  0.00000000E+00
  0.00000000E+00  0.00000000E+00  0.00000000E+00
  0.00000000E+00  0.00000000E+00  0.00000000E+00
  0.00000000E+00  0.00000000E+00  0.00000000E+00
  0.00000000E+00  0.00000000E+00  0.00000000E+00
  0.00000000E+00  0.00000000E+00  0.00000000E+00
  0.00000000E+00  0.00000000E+00  0.00000000E+00
  0.00000000E+00  0.00000000E+00  0.00000000E+00
  0.00000000E+00  0.00000000E+00  0.00000000E+00
  0.00000000E+00  0.00000000E+00  0.00000000E+00
  0.00000000E+00  0.00000000E+00  0.00000000E+00
  0.00000000E+00  0.00000000E+00  0.00000000E+00
  0.00000000E+00  0.00000000E+00  0.00000000E+00
  0.00000000E+00  0.00000000E+00  0.00000000E+00
  0.00000000E+00  0.00000000E+00  0.00000000E+00
  0.00000000E+00  0.00000000E+00  0.00000000E+00
  0.00000000E+00  0.00000000E+00  0.00000000E+00
  0.00000000E+00  0.00000000E+00  0.00000000E+00
  0.00000000E+00  0.00000000E+00  0.00000000E+00
  0.00000000E+00  0.00000000E+00  0.00000000E+00
  0.00000000E+00  0.00000000E+00  0.00000000E+00
  0.00000000E+00  0.00000000E+00  0.00000000E+00
  0.00000000E+00  0.00000000E+00  0.00000000E+00
  0.00000000E+00  0.00000000E+00  0.00000000E+00
  0.00000000E+00  0.00000000E+00  0.00000000E+00
