# Supplementary material for: Theoretical study of the effect of coordination environment on the activity of metal macrocyclic complexes as electrocatalysts for oxygen reduction
Source: iScience. 2022 Jun 8;25(7):104557. doi: 10.1016/j.isci.2022.104557 (PMC9234223; doi:10.1016/j.isci.2022.104557)
Supplement: Data S1. CONTCAR files of all the studied macrocyclic complexes [file mmc2.zip › All-CONTCAR/CONTCAR/Ni-R=CH3-CONTCAR]

Ni-8CH3                                 
   1.00000000000000     
    25.0000000000000000    0.0000000000000000    0.0000000000000000
     0.0000000000000000   25.0000000000000000    0.0000000000000000
     0.0000000000000000    0.0000000000000000   25.0000000000000000
   C    N    H    Ni
    52     4    44     1
Direct
  0.3589317443033241  0.5241851019418847  0.5642998309202328
  0.4055696963453191  0.5408251530628116  0.5340135788700048
  0.4050319479853135  0.4525359166194161  0.5329878050315976
  0.3583232645899213  0.4690592972472254  0.5632313991627214
  0.4160645573147601  0.4015718663692497  0.5121135605867499
  0.4671252324227005  0.3891393968991883  0.4925408424058962
  0.5555435237963783  0.3885690802995702  0.4939578286377760
  0.5389831160763473  0.3399643382248049  0.4667604021438181
  0.4838889952257714  0.3406172970092660  0.4653228150597624
  0.6067899505131014  0.4013701327914312  0.5129862697950343
  0.6192101171133592  0.4535656839878100  0.5294625600165607
  0.6679364458677615  0.4718347825141504  0.5553583337254502
  0.6679849357465195  0.5268512440998545  0.5519546440872223
  0.6191835457123671  0.5418825659854625  0.5242417022055591
  0.6060970406975603  0.5920297919276998  0.5027531189176221
  0.5541427184041533  0.6026992017180284  0.4843438008884158
  0.5359055347861191  0.6494556798978828  0.4551308528930260
  0.4808520910572452  0.6493932058765589  0.4580635262297630
  0.4162300490807611  0.5915548175910372  0.5126035766806596
  0.4659789931172713  0.6026818911066977  0.4891327011554415
  0.3722662265798422  0.3612509728423344  0.5101403010901667
  0.3747213711556961  0.3136157788460999  0.5398025165309674
  0.3269566360023758  0.3706320154677812  0.4782166536198242
  0.3329980114870923  0.2765368128932415  0.5378061655542398
  0.2854822394420211  0.3333321495082167  0.4757015295882122
  0.2882885101644669  0.2861864912012312  0.5056202780549875
  0.6485925230765816  0.3589381892209639  0.5151778601523658
  0.6431223584834933  0.3150352730203257  0.5498297735789760
  0.6943256603297657  0.3618783207482361  0.4826639066865641
  0.6825005962777648  0.2755041703635879  0.5523398714495659
  0.7334165808009052  0.3220406430345308  0.4846266123699394
  0.7277512095683570  0.2788098903579914  0.5196507893546308
  0.6467808770697455  0.6355484992165524  0.5012785412325870
  0.6397932775141443  0.6816677007828782  0.5326483705670755
  0.6925468810499157  0.6318800577492297  0.4689104444366051
  0.6776521923651436  0.7226875018701844  0.5321535616518867
  0.7301368419579090  0.6731941950893757  0.4678320631178978
  0.7229260219604812  0.7186632822290963  0.4995687831756366
  0.3744541695111184  0.6339259023711148  0.5144345544881823
  0.3255639863006968  0.6275153612238159  0.4874458827149500
  0.3831754222344980  0.6814898928679612  0.5430747839806257
  0.2866557251938767  0.6675455815613837  0.4888562540925828
  0.3441021776991293  0.7213220245870624  0.5449791277777186
  0.2957262479584635  0.7145498986897493  0.5177670323559048
  0.5689918885958221  0.6884067386131120  0.4238615551385611
  0.4445361759181683  0.6880926565805194  0.4302556312225880
  0.7091818635496523  0.5629885756749975  0.5761823377725869
  0.7089770691949808  0.4389131336148110  0.5840345295028198
  0.5737881858126507  0.2985922532767671  0.4409510286246046
  0.4494225793243592  0.3004903615140086  0.4371267673459426
  0.3206988192291084  0.5587591870908546  0.5948326363477998
  0.3189195608506635  0.4342442349329538  0.5919170693953975
  0.5114361248830748  0.4202800542076679  0.5045045699584414
  0.4361083474937687  0.4965724624943629  0.5205775658664534
  0.5107811622131986  0.5718695662979947  0.4995901055099804
  0.5877534940207672  0.4970502404348807  0.5156912097586488
  0.4096377044600515  0.3060429790632931  0.5649089321587144
  0.3247611179089475  0.4075001821925022  0.4549330681496969
  0.3353773816047934  0.2399197711997193  0.5614566130951713
  0.2508514169529531  0.3410983265208452  0.4502640938677725
  0.2558040241930339  0.2570811037065870  0.5038361545619560
  0.6077738785298483  0.3124430697267662  0.5753327342334117
  0.6987891059361708  0.3957490406100147  0.4554786897696833
  0.6778964361324656  0.2420149161368632  0.5799781327780790
  0.7684617460889790  0.3247493312941025  0.4587178197270621
  0.7584621757895429  0.2478511432676660  0.5214721425634454
  0.6043823896623327  0.6847595406202202  0.5580147979725493
  0.6982946719347414  0.5963318233293020  0.4441956459749809
  0.6717744284632099  0.7579190978498336  0.5572574458183800
  0.7652539478425158  0.6698796270174563  0.4421013267612702
  0.7524571823083247  0.7507957563104003  0.4989510187431778
  0.3184920022007356  0.5908024571882526  0.4648757666578006
  0.4209885887642691  0.6867830694386596  0.5642480099678163
  0.2490903501741369  0.6620728683822051  0.4672675216850211
  0.3514752480143847  0.7578347794763923  0.5677564773437105
  0.2652871587742972  0.7457999427523616  0.5190261482470797
  0.3073751906533788  0.5378378310360428  0.6311756411862343
  0.2845125906285078  0.5687860602007982  0.5718091487212326
  0.3389409056287377  0.5967146866280342  0.6070894138860883
  0.3370119663947495  0.3967792615855040  0.6057968594965697
  0.2845308174379148  0.4232193316171600  0.5667088383145147
  0.3028854379192832  0.4553485461009429  0.6270201583735646
  0.4355469302040646  0.7236121291402677  0.4546816852002592
  0.4060884426641891  0.6699055334266164  0.4195858716031559
  0.4634476316826021  0.7024131301741038  0.3932145883625474
  0.6053380398666574  0.6699251657581320  0.4076962528047789
  0.5818715027615012  0.7230008149281825  0.4478914316361127
  0.5456540974905844  0.7041824802740267  0.3900792989197162
  0.7406517144200925  0.5744717455003026  0.5476203640363607
  0.7290961412571080  0.5427798857783719  0.6097676993629018
  0.6916630674823370  0.6002524508031611  0.5913202578525946
  0.7421514741488574  0.4264781522702229  0.5578641860729315
  0.6918758378488028  0.4023310428188078  0.6011021150403202
  0.7266113780324772  0.4621922899237474  0.6169171229064927
  0.6102281782088769  0.3160276858154107  0.4238536866982711
  0.5518858982740781  0.2785430241096668  0.4085362037068915
  0.5867223829121092  0.2672658413004967  0.4690561428549589
  0.4710507832586754  0.2837362040918932  0.4026834655239860
  0.4121934237580761  0.3182655611062002  0.4222543723465366
  0.4380264185680960  0.2666099991777857  0.4628478904739689
  0.5115641633367624  0.4964159267048155  0.5101150120630453
 
  0.00000000E+00  0.00000000E+00  0.00000000E+00
  0.00000000E+00  0.00000000E+00  0.00000000E+00
  0.00000000E+00  0.00000000E+00  0.00000000E+00
  0.00000000E+00  0.00000000E+00  0.00000000E+00
  0.00000000E+00  0.00000000E+00  0.00000000E+00
  0.00000000E+00  0.00000000E+00  0.00000000E+00
  0.00000000E+00  0.00000000E+00  0.00000000E+00
  0.00000000E+00  0.00000000E+00  0.00000000E+00
  0.00000000E+00  0.00000000E+00  0.00000000E+00
  0.00000000E+00  0.00000000E+00  0.00000000E+00
  0.00000000E+00  0.00000000E+00  0.00000000E+00
  0.00000000E+00  0.00000000E+00  0.00000000E+00
  0.00000000E+00  0.00000000E+00  0.00000000E+00
  0.00000000E+00  0.00000000E+00  0.00000000E+00
  0.00000000E+00  0.00000000E+00  0.00000000E+00
  0.00000000E+00  0.00000000E+00  0.00000000E+00
  0.00000000E+00  0.00000000E+00  0.00000000E+00
  0.00000000E+00  0.00000000E+00  0.00000000E+00
  0.00000000E+00  0.00000000E+00  0.00000000E+00
  0.00000000E+00  0.00000000E+00  0.00000000E+00
  0.00000000E+00  0.00000000E+00  0.00000000E+00
  0.00000000E+00  0.00000000E+00  0.00000000E+00
  0.00000000E+00  0.00000000E+00  0.00000000E+00
  0.00000000E+00  0.00000000E+00  0.00000000E+00
  0.00000000E+00  0.00000000E+00  0.00000000E+00
  0.00000000E+00  0.00000000E+00  0.00000000E+00
  0.00000000E+00  0.00000000E+00  0.00000000E+00
  0.00000000E+00  0.00000000E+00  0.00000000E+00
  0.00000000E+00  0.00000000E+00  0.00000000E+00
  0.00000000E+00  0.00000000E+00  0.00000000E+00
  0.00000000E+00  0.00000000E+00  0.00000000E+00
  0.00000000E+00  0.00000000E+00  0.00000000E+00
  0.00000000E+00  0.00000000E+00  0.00000000E+00
  0.00000000E+00  0.00000000E+00  0.00000000E+00
  0.00000000E+00  0.00000000E+00  0.00000000E+00
  0.00000000E+00  0.00000000E+00  0.00000000E+00
  0.00000000E+00  0.00000000E+00  0.00000000E+00
  0.00000000E+00  0.00000000E+00  0.00000000E+00
  0.00000000E+00  0.00000000E+00  0.00000000E+00
  0.00000000E+00  0.00000000E+00  0.00000000E+00
  0.00000000E+00  0.00000000E+00  0.00000000E+00
  0.00000000E+00  0.00000000E+00  0.00000000E+00
  0.00000000E+00  0.00000000E+00  0.00000000E+00
  0.00000000E+00  0.00000000E+00  0.00000000E+00
  0.00000000E+00  0.00000000E+00  0.00000000E+00
  0.00000000E+00  0.00000000E+00  0.00000000E+00
  0.00000000E+00  0.00000000E+00  0.00000000E+00
  0.00000000E+00  0.00000000E+00  0.00000000E+00
  0.00000000E+00  0.00000000E+00  0.00000000E+00
  0.00000000E+00  0.00000000E+00  0.00000000E+00
  0.00000000E+00  0.00000000E+00  0.00000000E+00
  0.00000000E+00  0.00000000E+00  0.00000000E+00
  0.00000000E+00  0.00000000E+00  0.00000000E+00
  0.00000000E+00  0.00000000E+00  0.00000000E+00
  0.00000000E+00  0.00000000E+00  0.00000000E+00
  0.00000000E+00  0.00000000E+00  0.00000000E+00
  0.00000000E+00  0.00000000E+00  0.00000000E+00
  0.00000000E+00  0.00000000E+00  0.00000000E+00
  0.00000000E+00  0.00000000E+00  0.00000000E+00
  0.00000000E+00  0.00000000E+00  0.00000000E+00
  0.00000000E+00  0.00000000E+00  0.00000000E+00
  0.00000000E+00  0.00000000E+00  0.00000000E+00
  0.00000000E+00  0.00000000E+00  0.00000000E+00
  0.00000000E+00  0.00000000E+00  0.00000000E+00
  0.00000000E+00  0.00000000E+00  0.00000000E+00
  0.00000000E+00  0.00000000E+00  0.00000000E+00
  0.00000000E+00  0.00000000E+00  0.00000000E+00
  0.00000000E+00  0.00000000E+00  0.00000000E+00
  0.00000000E+00  0.00000000E+00  0.00000000E+00
  0.00000000E+00  0.00000000E+00  0.00000000E+00
  0.00000000E+00  0.00000000E+00  0.00000000E+00
  0.00000000E+00  0.00000000E+00  0.00000000E+00
  0.00000000E+00  0.00000000E+00  0.00000000E+00
  0.00000000E+00  0.00000000E+00  0.00000000E+00
  0.00000000E+00  0.00000000E+00  0.00000000E+00
  0.00000000E+00  0.00000000E+00  0.00000000E+00
  0.00000000E+00  0.00000000E+00  0.00000000E+00
  0.00000000E+00  0.00000000E+00  0.00000000E+00
  0.00000000E+00  0.00000000E+00  0.00000000E+00
  0.00000000E+00  0.00000000E+00  0.00000000E+00
  0.00000000E+00  0.00000000E+00  0.00000000E+00
  0.00000000E+00  0.00000000E+00  0.00000000E+00
  0.00000000E+00  0.00000000E+00  0.00000000E+00
  0.00000000E+00  0.00000000E+00  0.00000000E+00
  0.00000000E+00  0.00000000E+00  0.00000000E+00
  0.00000000E+00  0.00000000E+00  0.00000000E+00
  0.00000000E+00  0.00000000E+00  0.00000000E+00
  0.00000000E+00  0.00000000E+00  0.00000000E+00
  0.00000000E+00  0.00000000E+00  0.00000000E+00
  0.00000000E+00  0.00000000E+00  0.00000000E+00
  0.00000000E+00  0.00000000E+00  0.00000000E+00
  0.00000000E+00  0.00000000E+00  0.00000000E+00
  0.00000000E+00  0.00000000E+00  0.00000000E+00
  0.00000000E+00  0.00000000E+00  0.00000000E+00
  0.00000000E+00  0.00000000E+00  0.00000000E+00
  0.00000000E+00  0.00000000E+00  0.00000000E+00
  0.00000000E+00  0.00000000E+00  0.00000000E+00
  0.00000000E+00  0.00000000E+00  0.00000000E+00
  0.00000000E+00  0.00000000E+00  0.00000000E+00
  0.00000000E+00  0.00000000E+00  0.00000000E+00
  0.00000000E+00  0.00000000E+00  0.00000000E+00
