# Supplementary material for: Theoretical study of the effect of coordination environment on the activity of metal macrocyclic complexes as electrocatalysts for oxygen reduction
Source: iScience. 2022 Jun 8;25(7):104557. doi: 10.1016/j.isci.2022.104557 (PMC9234223; doi:10.1016/j.isci.2022.104557)
Supplement: Data S1. CONTCAR files of all the studied macrocyclic complexes [file mmc2.zip › All-CONTCAR/CONTCAR/Ni-R=Cl-CONTCAR]

Ni-8Cl                                  
   1.00000000000000     
    25.0000000000000000    0.0000000000000000    0.0000000000000000
     0.0000000000000000   25.0000000000000000    0.0000000000000000
     0.0000000000000000    0.0000000000000000   25.0000000000000000
   C    N    H    Ni   Cl
    44     4    20     1     8
Direct
  0.3497653370325275  0.5308804547311641  0.5765358435461603
  0.3959527123927933  0.5471996138445235  0.5456977700067538
  0.3961153128148761  0.4582631702424702  0.5479178228019681
  0.3497466003062202  0.4759787263509204  0.5777359889110326
  0.4065174928804159  0.4067082857211231  0.5285313122719751
  0.4570866379084021  0.3947389461339832  0.5077216603655501
  0.5461081706605440  0.3951248239331772  0.5048030424351350
  0.5283440381020346  0.3465006611966168  0.4788100244753518
  0.4734666723906430  0.3463100350781664  0.4805442970960176
  0.5979816310796794  0.4074958100094089  0.5219840735777337
  0.6099474287801762  0.4594105356130631  0.5393137146976918
  0.6586083070255697  0.4775312627732368  0.5649926451172360
  0.6583332880862094  0.5324059236409299  0.5633666068745590
  0.6094435376234699  0.5484694797390931  0.5367733455128934
  0.5967359688081615  0.5991543381844279  0.5166851594046777
  0.5448907806443209  0.6092691174680720  0.4979966605914506
  0.5264582000829183  0.6557925455500654  0.4688737463789616
  0.4715605028519715  0.6550023473199926  0.4701969104863705
  0.4059197990635891  0.5975427283755367  0.5232971063784319
  0.4559888099898530  0.6082830133593012  0.5006493352986586
  0.3630909909122613  0.3658382331373283  0.5291524305401382
  0.3655733296495430  0.3212070582908083  0.5630827718321522
  0.3183824162208986  0.3722225785603744  0.4957958297775434
  0.3239546525768106  0.2840302540397288  0.5639343090510274
  0.2771540896180530  0.3346269387778376  0.4961240938101357
  0.2797047907856594  0.2905444878327305  0.5303850084714575
  0.6402535500167230  0.3655458329308528  0.5218741431756377
  0.6371474181708209  0.3220557336441381  0.5571890745566340
  0.6836534985377289  0.3689757780009054  0.4864813472234359
  0.6769375734666154  0.2829717252498631  0.5573774322636704
  0.7230771969432632  0.3295180833969974  0.4862456700627310
  0.7199513734580124  0.2865080266825452  0.5218267779807493
  0.6372447086672045  0.6428782181293399  0.5161110121295419
  0.6311573357362192  0.6870489263364764  0.5502216292578045
  0.6814958811488260  0.6409442328551891  0.4816590111329674
  0.6687200675429394  0.7283169310567834  0.5501076565571743
  0.7186547824357916  0.6825625957618870  0.4810608822425677
  0.7124383449250207  0.7262929503248020  0.5153480184219251
  0.3635337366667232  0.6393469081147075  0.5235530993916633
  0.3167871585062639  0.6326213687586426  0.4932249069626385
  0.3697484990919085  0.6859791825976090  0.5541367713586296
  0.2772144501195708  0.6719243344930569  0.4932462476072946
  0.3298405865560934  0.7249456867439635  0.5546669952567254
  0.2835343573913119  0.7181093258731562  0.5241042855434289
  0.5018837954647435  0.4260895402923441  0.5172885092675619
  0.4263966048441948  0.5024438209784158  0.5337488751781654
  0.5011813417437452  0.5782801688055760  0.5120711883841780
  0.5784683263413403  0.5034089901495210  0.5272356890358386
  0.4000638222897727  0.3160735269817030  0.5893418667983803
  0.3162874508278594  0.4067901945911366  0.4692190869314231
  0.3260799038336942  0.2497645203171531  0.5908908967134955
  0.2428415034704064  0.3399013195566934  0.4696572433863441
  0.2472728206132851  0.2613613854240339  0.5309394128227380
  0.6035731066207988  0.3193593601449356  0.5849423996755401
  0.6860994801806658  0.4026022587495472  0.4587727320652399
  0.6743049393619265  0.2495670289586930  0.5853318774522561
  0.7564447840434816  0.3324096295448270  0.4582677905946316
  0.7509414121193748  0.2557623850563970  0.5218319984330686
  0.5969754725208539  0.6886179041793156  0.5773264783723568
  0.6863796296314031  0.6068371100502442  0.4548590695345748
  0.6637418689481764  0.7621954693325238  0.5771713088049355
  0.7526496246673060  0.6808667160705569  0.4537342031115487
  0.7416138656119097  0.7587556241596431  0.5149947816117039
  0.3118134908383262  0.5964793414541546  0.4692565304932168
  0.4059805983973812  0.6913413940525940  0.5778768953478796
  0.2411942808410343  0.6663934938949007  0.4692442233598150
  0.3349850794752818  0.7608413261567590  0.5789300586120716
  0.2524180795413323  0.7487151044779090  0.5243611873082097
  0.5020297601690445  0.5024951226797677  0.5225784853998676
  0.5633770341255605  0.7013703453413533  0.4344039838874627
  0.4316118375888690  0.6990865538344004  0.4371873584563765
  0.7057183561555929  0.5718509106721074  0.5921115320598255
  0.7061780260445157  0.4403722959548005  0.5963835084074450
  0.5658708660872973  0.2994224848554280  0.4471437816318251
  0.4342972053624372  0.2989308267715438  0.4514066079167586
  0.3054802628050720  0.5701946584866942  0.6100327515733159
  0.3050932427647141  0.4382818761693608  0.6125909625356192
 
  0.00000000E+00  0.00000000E+00  0.00000000E+00
  0.00000000E+00  0.00000000E+00  0.00000000E+00
  0.00000000E+00  0.00000000E+00  0.00000000E+00
  0.00000000E+00  0.00000000E+00  0.00000000E+00
  0.00000000E+00  0.00000000E+00  0.00000000E+00
  0.00000000E+00  0.00000000E+00  0.00000000E+00
  0.00000000E+00  0.00000000E+00  0.00000000E+00
  0.00000000E+00  0.00000000E+00  0.00000000E+00
  0.00000000E+00  0.00000000E+00  0.00000000E+00
  0.00000000E+00  0.00000000E+00  0.00000000E+00
  0.00000000E+00  0.00000000E+00  0.00000000E+00
  0.00000000E+00  0.00000000E+00  0.00000000E+00
  0.00000000E+00  0.00000000E+00  0.00000000E+00
  0.00000000E+00  0.00000000E+00  0.00000000E+00
  0.00000000E+00  0.00000000E+00  0.00000000E+00
  0.00000000E+00  0.00000000E+00  0.00000000E+00
  0.00000000E+00  0.00000000E+00  0.00000000E+00
  0.00000000E+00  0.00000000E+00  0.00000000E+00
  0.00000000E+00  0.00000000E+00  0.00000000E+00
  0.00000000E+00  0.00000000E+00  0.00000000E+00
  0.00000000E+00  0.00000000E+00  0.00000000E+00
  0.00000000E+00  0.00000000E+00  0.00000000E+00
  0.00000000E+00  0.00000000E+00  0.00000000E+00
  0.00000000E+00  0.00000000E+00  0.00000000E+00
  0.00000000E+00  0.00000000E+00  0.00000000E+00
  0.00000000E+00  0.00000000E+00  0.00000000E+00
  0.00000000E+00  0.00000000E+00  0.00000000E+00
  0.00000000E+00  0.00000000E+00  0.00000000E+00
  0.00000000E+00  0.00000000E+00  0.00000000E+00
  0.00000000E+00  0.00000000E+00  0.00000000E+00
  0.00000000E+00  0.00000000E+00  0.00000000E+00
  0.00000000E+00  0.00000000E+00  0.00000000E+00
  0.00000000E+00  0.00000000E+00  0.00000000E+00
  0.00000000E+00  0.00000000E+00  0.00000000E+00
  0.00000000E+00  0.00000000E+00  0.00000000E+00
  0.00000000E+00  0.00000000E+00  0.00000000E+00
  0.00000000E+00  0.00000000E+00  0.00000000E+00
  0.00000000E+00  0.00000000E+00  0.00000000E+00
  0.00000000E+00  0.00000000E+00  0.00000000E+00
  0.00000000E+00  0.00000000E+00  0.00000000E+00
  0.00000000E+00  0.00000000E+00  0.00000000E+00
  0.00000000E+00  0.00000000E+00  0.00000000E+00
  0.00000000E+00  0.00000000E+00  0.00000000E+00
  0.00000000E+00  0.00000000E+00  0.00000000E+00
  0.00000000E+00  0.00000000E+00  0.00000000E+00
  0.00000000E+00  0.00000000E+00  0.00000000E+00
  0.00000000E+00  0.00000000E+00  0.00000000E+00
  0.00000000E+00  0.00000000E+00  0.00000000E+00
  0.00000000E+00  0.00000000E+00  0.00000000E+00
  0.00000000E+00  0.00000000E+00  0.00000000E+00
  0.00000000E+00  0.00000000E+00  0.00000000E+00
  0.00000000E+00  0.00000000E+00  0.00000000E+00
  0.00000000E+00  0.00000000E+00  0.00000000E+00
  0.00000000E+00  0.00000000E+00  0.00000000E+00
  0.00000000E+00  0.00000000E+00  0.00000000E+00
  0.00000000E+00  0.00000000E+00  0.00000000E+00
  0.00000000E+00  0.00000000E+00  0.00000000E+00
  0.00000000E+00  0.00000000E+00  0.00000000E+00
  0.00000000E+00  0.00000000E+00  0.00000000E+00
  0.00000000E+00  0.00000000E+00  0.00000000E+00
  0.00000000E+00  0.00000000E+00  0.00000000E+00
  0.00000000E+00  0.00000000E+00  0.00000000E+00
  0.00000000E+00  0.00000000E+00  0.00000000E+00
  0.00000000E+00  0.00000000E+00  0.00000000E+00
  0.00000000E+00  0.00000000E+00  0.00000000E+00
  0.00000000E+00  0.00000000E+00  0.00000000E+00
  0.00000000E+00  0.00000000E+00  0.00000000E+00
  0.00000000E+00  0.00000000E+00  0.00000000E+00
  0.00000000E+00  0.00000000E+00  0.00000000E+00
  0.00000000E+00  0.00000000E+00  0.00000000E+00
  0.00000000E+00  0.00000000E+00  0.00000000E+00
  0.00000000E+00  0.00000000E+00  0.00000000E+00
  0.00000000E+00  0.00000000E+00  0.00000000E+00
  0.00000000E+00  0.00000000E+00  0.00000000E+00
  0.00000000E+00  0.00000000E+00  0.00000000E+00
  0.00000000E+00  0.00000000E+00  0.00000000E+00
  0.00000000E+00  0.00000000E+00  0.00000000E+00
