# Supplementary material for: Theoretical study of the effect of coordination environment on the activity of metal macrocyclic complexes as electrocatalysts for oxygen reduction
Source: iScience. 2022 Jun 8;25(7):104557. doi: 10.1016/j.isci.2022.104557 (PMC9234223; doi:10.1016/j.isci.2022.104557)
Supplement: Data S1. CONTCAR files of all the studied macrocyclic complexes [file mmc2.zip › All-CONTCAR/CONTCAR/Ni-R=F-CONTCAR]

Ni-8F                                   
   1.00000000000000     
    25.0000000000000000    0.0000000000000000    0.0000000000000000
     0.0000000000000000   25.0000000000000000    0.0000000000000000
     0.0000000000000000    0.0000000000000000   25.0000000000000000
   C    N    H    Ni   F 
    44     4    20     1     8
Direct
  0.3397497198815126  0.5256270750417691  0.5634311681790808
  0.3908710355642602  0.5425459354817808  0.5428256454122042
  0.3909036361783029  0.4538322006642913  0.5441077981663562
  0.3397734230536682  0.4713145791567788  0.5642120692826806
  0.4034914344207335  0.4012779707924468  0.5305342642054366
  0.4555527067445158  0.3881894047969772  0.5156367560056108
  0.5442511739237985  0.3882282635617731  0.5139124325713479
  0.5267391285149089  0.3362722250831924  0.4961035113842148
  0.4724326166930219  0.3362562110305189  0.4971754886160138
  0.5968594438170608  0.4014279008415840  0.5266776793785276
  0.6100933821648431  0.4541047365498745  0.5391324360162039
  0.6621267952972415  0.4717128126393822  0.5566556469691766
  0.6621470437415696  0.5260125364934850  0.5553733019328367
  0.6101045613723737  0.5428484624471792  0.5371224223531147
  0.5967567594186256  0.5949349993890708  0.5224816498841055
  0.5440215254124240  0.6074563116701281  0.5095474022552308
  0.5262034955481136  0.6586121951702574  0.4898047718119145
  0.4719137523164822  0.6586506498635264  0.4915882794185267
  0.4033539121152976  0.5946608028149606  0.5275917505333662
  0.4553367162409002  0.6074385085734721  0.5121952738985603
  0.3612023405140634  0.3590833531006995  0.5320213141887616
  0.3608724086934944  0.3205436673813327  0.5727947156535526
  0.3212190842326390  0.3575205823232155  0.4926981221956986
  0.3212009559573062  0.2812953645916071  0.5742998145661334
  0.2817897673779565  0.3180097077331077  0.4940100439112833
  0.2816185288108405  0.2798730297968041  0.5348660713528677
  0.6389978673734328  0.3590448070611813  0.5271359315085540
  0.6407413493870021  0.3212248634295857  0.5685347242821430
  0.6772396275423278  0.3564840333507207  0.4861590169782799
  0.6800940352038705  0.2816341894721850  0.5689893567165935
  0.7163203323606705  0.3166380327309397  0.4864583282302585
  0.7179021398841925  0.2791844940649403  0.5279049393054476
  0.6387430416122855  0.6374535630280924  0.5208879953660021
  0.6405440194021687  0.6771066434991193  0.5605570624087697
  0.6768223091070757  0.6383522522252292  0.4797084803922010
  0.6797698707615403  0.7167994006760866  0.5591013509530989
  0.7158164595655889  0.6782735724443648  0.4781124818312971
  0.7174495224251404  0.7175569164005575  0.5178282399451055
  0.3608562767559302  0.6366792659536805  0.5274392472551659
  0.3213314978454517  0.6369199247531967  0.4876188989745022
  0.3598958707702768  0.6762884358887417  0.5671551507093974
  0.2816098830094290  0.6761460206408186  0.4875347593245645
  0.3199153933707070  0.7152381343516034  0.5672269581721632
  0.2806971294962279  0.7152752172649013  0.5274164916166852
  0.5000329910711290  0.4207709322765754  0.5222086967316812
  0.4230960741906049  0.4980815236404955  0.5346860680817842
  0.4999354652272403  0.5752308966644128  0.5196147759980068
  0.5775525593959284  0.4983119853747572  0.5307435761010585
  0.3916862806961214  0.3216962553119857  0.6037036873659456
  0.3213547196324577  0.3872462665661787  0.4607084477190181
  0.3212147049108856  0.2517181474647799  0.6063819336365508
  0.2510632925027815  0.3170649060608822  0.4630229501538633
  0.2506818012070032  0.2491064351107885  0.5359811733754156
  0.6111730219267006  0.3230959934117040  0.6006107167048262
  0.6760593928963325  0.3857729950884178  0.4538087209301976
  0.6811757159041283  0.2526114515046319  0.6015691454287809
  0.7456501715686807  0.3148620876753059  0.4542025390307419
  0.7485464212932456  0.2481054717124065  0.5281932975361991
  0.6111861442747347  0.6765468034919455  0.5928760139716943
  0.6755293277361697  0.6077449890250098  0.4486076709010509
  0.6809252012525345  0.7472113766062918  0.5903956122661792
  0.7449992480135254  0.6786999662244386  0.4456554537644491
  0.7480201955020008  0.7486742486370236  0.5166196797305070
  0.3219813988188053  0.6063219094204332  0.4564670243362871
  0.3905031738361286  0.6762179503103655  0.5982993514579372
  0.2512453316163358  0.6760859236745032  0.4561936334359548
  0.3193893619886757  0.7456136738590919  0.5985591376357734
  0.2495031693149743  0.7457753574902033  0.5274475239055435
  0.5001551954963916  0.4981101689475234  0.5268348403795717
  0.5572416655906576  0.6987066474850244  0.4721241324959443
  0.4397945277390528  0.6988416346481161  0.4762528803272512
  0.2996404119692112  0.5574727088210868  0.5795725713671568
  0.2996975820835949  0.4399201011531535  0.5812893755045089
  0.7030812853506431  0.5578983628113410  0.5691896961739873
  0.7029510481571390  0.4404223448657826  0.5720376315317527
  0.5580999666966652  0.2955221886730422  0.4806451514694042
  0.4405609972602501  0.2954189447671510  0.4830676564379692
 
  0.00000000E+00  0.00000000E+00  0.00000000E+00
  0.00000000E+00  0.00000000E+00  0.00000000E+00
  0.00000000E+00  0.00000000E+00  0.00000000E+00
  0.00000000E+00  0.00000000E+00  0.00000000E+00
  0.00000000E+00  0.00000000E+00  0.00000000E+00
  0.00000000E+00  0.00000000E+00  0.00000000E+00
  0.00000000E+00  0.00000000E+00  0.00000000E+00
  0.00000000E+00  0.00000000E+00  0.00000000E+00
  0.00000000E+00  0.00000000E+00  0.00000000E+00
  0.00000000E+00  0.00000000E+00  0.00000000E+00
  0.00000000E+00  0.00000000E+00  0.00000000E+00
  0.00000000E+00  0.00000000E+00  0.00000000E+00
  0.00000000E+00  0.00000000E+00  0.00000000E+00
  0.00000000E+00  0.00000000E+00  0.00000000E+00
  0.00000000E+00  0.00000000E+00  0.00000000E+00
  0.00000000E+00  0.00000000E+00  0.00000000E+00
  0.00000000E+00  0.00000000E+00  0.00000000E+00
  0.00000000E+00  0.00000000E+00  0.00000000E+00
  0.00000000E+00  0.00000000E+00  0.00000000E+00
  0.00000000E+00  0.00000000E+00  0.00000000E+00
  0.00000000E+00  0.00000000E+00  0.00000000E+00
  0.00000000E+00  0.00000000E+00  0.00000000E+00
  0.00000000E+00  0.00000000E+00  0.00000000E+00
  0.00000000E+00  0.00000000E+00  0.00000000E+00
  0.00000000E+00  0.00000000E+00  0.00000000E+00
  0.00000000E+00  0.00000000E+00  0.00000000E+00
  0.00000000E+00  0.00000000E+00  0.00000000E+00
  0.00000000E+00  0.00000000E+00  0.00000000E+00
  0.00000000E+00  0.00000000E+00  0.00000000E+00
  0.00000000E+00  0.00000000E+00  0.00000000E+00
  0.00000000E+00  0.00000000E+00  0.00000000E+00
  0.00000000E+00  0.00000000E+00  0.00000000E+00
  0.00000000E+00  0.00000000E+00  0.00000000E+00
  0.00000000E+00  0.00000000E+00  0.00000000E+00
  0.00000000E+00  0.00000000E+00  0.00000000E+00
  0.00000000E+00  0.00000000E+00  0.00000000E+00
  0.00000000E+00  0.00000000E+00  0.00000000E+00
  0.00000000E+00  0.00000000E+00  0.00000000E+00
  0.00000000E+00  0.00000000E+00  0.00000000E+00
  0.00000000E+00  0.00000000E+00  0.00000000E+00
  0.00000000E+00  0.00000000E+00  0.00000000E+00
  0.00000000E+00  0.00000000E+00  0.00000000E+00
  0.00000000E+00  0.00000000E+00  0.00000000E+00
  0.00000000E+00  0.00000000E+00  0.00000000E+00
  0.00000000E+00  0.00000000E+00  0.00000000E+00
  0.00000000E+00  0.00000000E+00  0.00000000E+00
  0.00000000E+00  0.00000000E+00  0.00000000E+00
  0.00000000E+00  0.00000000E+00  0.00000000E+00
  0.00000000E+00  0.00000000E+00  0.00000000E+00
  0.00000000E+00  0.00000000E+00  0.00000000E+00
  0.00000000E+00  0.00000000E+00  0.00000000E+00
  0.00000000E+00  0.00000000E+00  0.00000000E+00
  0.00000000E+00  0.00000000E+00  0.00000000E+00
  0.00000000E+00  0.00000000E+00  0.00000000E+00
  0.00000000E+00  0.00000000E+00  0.00000000E+00
  0.00000000E+00  0.00000000E+00  0.00000000E+00
  0.00000000E+00  0.00000000E+00  0.00000000E+00
  0.00000000E+00  0.00000000E+00  0.00000000E+00
  0.00000000E+00  0.00000000E+00  0.00000000E+00
  0.00000000E+00  0.00000000E+00  0.00000000E+00
  0.00000000E+00  0.00000000E+00  0.00000000E+00
  0.00000000E+00  0.00000000E+00  0.00000000E+00
  0.00000000E+00  0.00000000E+00  0.00000000E+00
  0.00000000E+00  0.00000000E+00  0.00000000E+00
  0.00000000E+00  0.00000000E+00  0.00000000E+00
  0.00000000E+00  0.00000000E+00  0.00000000E+00
  0.00000000E+00  0.00000000E+00  0.00000000E+00
  0.00000000E+00  0.00000000E+00  0.00000000E+00
  0.00000000E+00  0.00000000E+00  0.00000000E+00
  0.00000000E+00  0.00000000E+00  0.00000000E+00
  0.00000000E+00  0.00000000E+00  0.00000000E+00
  0.00000000E+00  0.00000000E+00  0.00000000E+00
  0.00000000E+00  0.00000000E+00  0.00000000E+00
  0.00000000E+00  0.00000000E+00  0.00000000E+00
  0.00000000E+00  0.00000000E+00  0.00000000E+00
  0.00000000E+00  0.00000000E+00  0.00000000E+00
  0.00000000E+00  0.00000000E+00  0.00000000E+00
