# Supplementary material for: Theoretical study of the effect of coordination environment on the activity of metal macrocyclic complexes as electrocatalysts for oxygen reduction
Source: iScience. 2022 Jun 8;25(7):104557. doi: 10.1016/j.isci.2022.104557 (PMC9234223; doi:10.1016/j.isci.2022.104557)
Supplement: Data S1. CONTCAR files of all the studied macrocyclic complexes [file mmc2.zip › All-CONTCAR/CONTCAR/Ni-X=Cl-CONTCAR]

Ni-Cl-Pp                                
   1.00000000000000     
    25.0000000000000000    0.0000000000000000    0.0000000000000000
     0.0000000000000000   25.0000000000000000    0.0000000000000000
     0.0000000000000000    0.0000000000000000   25.0000000000000000
   C    N    H    Ni   Cl
    44     4    28     1     1
Direct
  0.3276211577280242  0.5363464465771595  0.5283457711615104
  0.3822739639326137  0.5529849981973531  0.5216724480530121
  0.3822534411637595  0.4652449828973431  0.5222546735775673
  0.3275873859330413  0.4819587236811502  0.5285929823171974
  0.3974458878601003  0.4117501064535198  0.5197975377358004
  0.4508585829479110  0.3964145682121235  0.5162150597566046
  0.5386185623809771  0.3962965101649933  0.5152870905925550
  0.5217937905910259  0.3413339489803158  0.5129729476972902
  0.4674150185767005  0.3414208264301878  0.5129629480535652
  0.5921282604739894  0.4115676690215177  0.5178914083017410
  0.6073373361361689  0.4651146294629144  0.5197682103047226
  0.6623106449209324  0.4819118791594391  0.5220432869785265
  0.6622136721372399  0.5362794319306438  0.5216981222720783
  0.6072667129629874  0.5528894787101072  0.5182798849886239
  0.5920032440963906  0.6063307671733813  0.5149931197581531
  0.5385077451780987  0.6215212078679030  0.5121102261581639
  0.5217868940967484  0.6761884362659882  0.5056431078875827
  0.4673926793146606  0.6762173502173218  0.5063148882543796
  0.3973816118171359  0.6064429756238381  0.5178635098152312
  0.4507760727632404  0.6215806796155422  0.5132984464986835
  0.3552314726614020  0.3695398659626480  0.5209710820298985
  0.3491118088556793  0.3362951973853585  0.5658425166981585
  0.3209846704306265  0.3622304795946166  0.4770359081582428
  0.3097202079647753  0.2966754389682432  0.5666590607045509
  0.2817798378255533  0.3224361009038894  0.4778080218218954
  0.2760523111850890  0.2895312964117353  0.5226166038104214
  0.6344003734698616  0.3693984330133492  0.5185346620422905
  0.6648865508530319  0.3601379287479717  0.5648119528785722
  0.6445233157738044  0.3382794437219716  0.4728562388416108
  0.7045524404310798  0.3207948286602998  0.5652950004509220
  0.6841571058466487  0.2989182041773552  0.4734133858585396
  0.7143052752351916  0.2900556427928337  0.5196379529308797
  0.6341183993294031  0.6486407759239309  0.5148002519366704
  0.6404484712507587  0.6825167365526059  0.5591615404533185
  0.6681226149707004  0.6553786897986317  0.4705853003845023
  0.6798705490250909  0.7221029930875957  0.5592871904360138
  0.7074360533852787  0.6950795810756581  0.4707084955982029
  0.7134469997052331  0.7285395401942468  0.5150742878911491
  0.3552281677524564  0.6486989717632169  0.5186400273873566
  0.3195620480576134  0.6544788947879961  0.4755994536279119
  0.3504556870194946  0.6834531406648147  0.5625363283423656
  0.2801862551755729  0.6941034736442596  0.4763692459695349
  0.3108931653807826  0.7228959464393013  0.5633662228194983
  0.2757132736944362  0.7283851211520066  0.5202811993507509
  0.4947858132004189  0.4300572089113351  0.5164311712354210
  0.4158312121854476  0.5090767732260487  0.5185086235776143
  0.4946549266001007  0.5879278501051489  0.5151875673018720
  0.5736169045187153  0.5089516441662854  0.5172585910264151
  0.2939979208125207  0.5634151302258820  0.5326276238171110
  0.2939585988216636  0.4549201378634908  0.5330913409775977
  0.5487228333435082  0.3073698509423206  0.5118111774907231
  0.4403163440131795  0.3075788611030543  0.5113181607473181
  0.6962868747871789  0.4549756674192221  0.5234022089464097
  0.6960507905343901  0.5633465039341217  0.5232755523679410
  0.5487864601666774  0.7097816024057856  0.5007389939101192
  0.4402704021155355  0.7098112818979807  0.5020770321093119
  0.3752378503926166  0.3419934860999284  0.6003544228630942
  0.3255610506748645  0.3878075392549352  0.4419477268152653
  0.3052936952902088  0.2713550198744372  0.6019302705206538
  0.2557170151705528  0.3171015816636416  0.4431974489593289
  0.2453907242728569  0.2584898906242289  0.5232356341086336
  0.6570839465497256  0.3838963831835356  0.6006035274030350
  0.6211659836052595  0.3452646697093634  0.4366414019163948
  0.7278517930187074  0.3140912337825086  0.6015893229362896
  0.6915277561581514  0.2751610065755118  0.4375468071684832
  0.7453291799357247  0.2593621871220932  0.5200426654468329
  0.6144525401518245  0.6772462744772267  0.5938430256427127
  0.6634207085738860  0.6293802010043608  0.4358211785399604
  0.6844204183991893  0.7479035119600904  0.5941896734908362
  0.7333515113062263  0.6999676306338062  0.4359193235001882
  0.7441873176767594  0.7594988715631000  0.5151892014859061
  0.3231143227010032  0.6278080065100626  0.4412128211452555
  0.3777383005780491  0.6789823490865982  0.5963312573171162
  0.2530276718299780  0.6982366875574079  0.4424514000598340
  0.3075203774457461  0.7493849981065678  0.5978939175208178
  0.2448821672549910  0.7592549118379920  0.5208987159070588
  0.4947962396083711  0.5090529061008285  0.5228113640954630
  0.4953005160146450  0.5094457630038020  0.6170331000627108
 
  0.00000000E+00  0.00000000E+00  0.00000000E+00
  0.00000000E+00  0.00000000E+00  0.00000000E+00
  0.00000000E+00  0.00000000E+00  0.00000000E+00
  0.00000000E+00  0.00000000E+00  0.00000000E+00
  0.00000000E+00  0.00000000E+00  0.00000000E+00
  0.00000000E+00  0.00000000E+00  0.00000000E+00
  0.00000000E+00  0.00000000E+00  0.00000000E+00
  0.00000000E+00  0.00000000E+00  0.00000000E+00
  0.00000000E+00  0.00000000E+00  0.00000000E+00
  0.00000000E+00  0.00000000E+00  0.00000000E+00
  0.00000000E+00  0.00000000E+00  0.00000000E+00
  0.00000000E+00  0.00000000E+00  0.00000000E+00
  0.00000000E+00  0.00000000E+00  0.00000000E+00
  0.00000000E+00  0.00000000E+00  0.00000000E+00
  0.00000000E+00  0.00000000E+00  0.00000000E+00
  0.00000000E+00  0.00000000E+00  0.00000000E+00
  0.00000000E+00  0.00000000E+00  0.00000000E+00
  0.00000000E+00  0.00000000E+00  0.00000000E+00
  0.00000000E+00  0.00000000E+00  0.00000000E+00
  0.00000000E+00  0.00000000E+00  0.00000000E+00
  0.00000000E+00  0.00000000E+00  0.00000000E+00
  0.00000000E+00  0.00000000E+00  0.00000000E+00
  0.00000000E+00  0.00000000E+00  0.00000000E+00
  0.00000000E+00  0.00000000E+00  0.00000000E+00
  0.00000000E+00  0.00000000E+00  0.00000000E+00
  0.00000000E+00  0.00000000E+00  0.00000000E+00
  0.00000000E+00  0.00000000E+00  0.00000000E+00
  0.00000000E+00  0.00000000E+00  0.00000000E+00
  0.00000000E+00  0.00000000E+00  0.00000000E+00
  0.00000000E+00  0.00000000E+00  0.00000000E+00
  0.00000000E+00  0.00000000E+00  0.00000000E+00
  0.00000000E+00  0.00000000E+00  0.00000000E+00
  0.00000000E+00  0.00000000E+00  0.00000000E+00
  0.00000000E+00  0.00000000E+00  0.00000000E+00
  0.00000000E+00  0.00000000E+00  0.00000000E+00
  0.00000000E+00  0.00000000E+00  0.00000000E+00
  0.00000000E+00  0.00000000E+00  0.00000000E+00
  0.00000000E+00  0.00000000E+00  0.00000000E+00
  0.00000000E+00  0.00000000E+00  0.00000000E+00
  0.00000000E+00  0.00000000E+00  0.00000000E+00
  0.00000000E+00  0.00000000E+00  0.00000000E+00
  0.00000000E+00  0.00000000E+00  0.00000000E+00
  0.00000000E+00  0.00000000E+00  0.00000000E+00
  0.00000000E+00  0.00000000E+00  0.00000000E+00
  0.00000000E+00  0.00000000E+00  0.00000000E+00
  0.00000000E+00  0.00000000E+00  0.00000000E+00
  0.00000000E+00  0.00000000E+00  0.00000000E+00
  0.00000000E+00  0.00000000E+00  0.00000000E+00
  0.00000000E+00  0.00000000E+00  0.00000000E+00
  0.00000000E+00  0.00000000E+00  0.00000000E+00
  0.00000000E+00  0.00000000E+00  0.00000000E+00
  0.00000000E+00  0.00000000E+00  0.00000000E+00
  0.00000000E+00  0.00000000E+00  0.00000000E+00
  0.00000000E+00  0.00000000E+00  0.00000000E+00
  0.00000000E+00  0.00000000E+00  0.00000000E+00
  0.00000000E+00  0.00000000E+00  0.00000000E+00
  0.00000000E+00  0.00000000E+00  0.00000000E+00
  0.00000000E+00  0.00000000E+00  0.00000000E+00
  0.00000000E+00  0.00000000E+00  0.00000000E+00
  0.00000000E+00  0.00000000E+00  0.00000000E+00
  0.00000000E+00  0.00000000E+00  0.00000000E+00
  0.00000000E+00  0.00000000E+00  0.00000000E+00
  0.00000000E+00  0.00000000E+00  0.00000000E+00
  0.00000000E+00  0.00000000E+00  0.00000000E+00
  0.00000000E+00  0.00000000E+00  0.00000000E+00
  0.00000000E+00  0.00000000E+00  0.00000000E+00
  0.00000000E+00  0.00000000E+00  0.00000000E+00
  0.00000000E+00  0.00000000E+00  0.00000000E+00
  0.00000000E+00  0.00000000E+00  0.00000000E+00
  0.00000000E+00  0.00000000E+00  0.00000000E+00
  0.00000000E+00  0.00000000E+00  0.00000000E+00
  0.00000000E+00  0.00000000E+00  0.00000000E+00
  0.00000000E+00  0.00000000E+00  0.00000000E+00
  0.00000000E+00  0.00000000E+00  0.00000000E+00
  0.00000000E+00  0.00000000E+00  0.00000000E+00
  0.00000000E+00  0.00000000E+00  0.00000000E+00
  0.00000000E+00  0.00000000E+00  0.00000000E+00
  0.00000000E+00  0.00000000E+00  0.00000000E+00
