# Supplementary material for: Theoretical study of the effect of coordination environment on the activity of metal macrocyclic complexes as electrocatalysts for oxygen reduction
Source: iScience. 2022 Jun 8;25(7):104557. doi: 10.1016/j.isci.2022.104557 (PMC9234223; doi:10.1016/j.isci.2022.104557)
Supplement: Data S1. CONTCAR files of all the studied macrocyclic complexes [file mmc2.zip › All-CONTCAR/CONTCAR/Ni-X=OH-CONTCAR]

Ni-OH                                   
   1.00000000000000     
    25.0000000000000000    0.0000000000000000    0.0000000000000000
     0.0000000000000000   25.0000000000000000    0.0000000000000000
     0.0000000000000000    0.0000000000000000   25.0000000000000000
   C    N    H    Ni   O 
    44     4    29     1     1
Direct
  0.3333573244680563  0.5204203496534158  0.5097687047271964
  0.3881213531543471  0.5370257941319176  0.5035596821110239
  0.3881343340218154  0.4492706162557147  0.5047352851417473
  0.3333627415821359  0.4660324095303265  0.5104580456337998
  0.4032693164940752  0.3956913442890628  0.5027033159984733
  0.4566813656295787  0.3801884555334842  0.4992425948231664
  0.5444275153812183  0.3799992988211325  0.4979117329628415
  0.5275826591463522  0.3249619250683918  0.4960272270838259
  0.4731988786679686  0.3251132182644220  0.4962325463561272
  0.5979867071356311  0.3953313387385076  0.5000328822374996
  0.6132574338031048  0.4489185756862090  0.5019938069149449
  0.6682555072902544  0.4657165340872218  0.5029513838781986
  0.6682402379747894  0.5201287768951512  0.5033591804490288
  0.6132692965888840  0.5368928578709109  0.5015645693383539
  0.5979909588595843  0.5904263433287794  0.4988240495430257
  0.5444894868946866  0.6057212142278672  0.4958058973393077
  0.5278554936278705  0.6604863545206161  0.4895046905618930
  0.4734518102529192  0.6604669453360953  0.4893807718085653
  0.4033035838315274  0.5905133426807108  0.4998079461935475
  0.4567713460963783  0.6057250590205275  0.4958449507555102
  0.3609731275347851  0.3536063517019283  0.5039546213323294
  0.3551581967234690  0.3200218618961678  0.5486198296116324
  0.3262138495683588  0.3467627313151159  0.4603588823954888
  0.3156058218492400  0.2805605808962239  0.5495672969578783
  0.2867768611777254  0.3072128756690873  0.4612728483771665
  0.2813371024609455  0.2739839233476282  0.5058901865826785
  0.6402092396183277  0.3531156998319651  0.5001482243231942
  0.6718710170199118  0.3443766284467815  0.5457357799136883
  0.6491251987104358  0.3212110506145369  0.4547627423710279
  0.7113239169391070  0.3048270598121440  0.5459414773794331
  0.6885347327268865  0.2816086447266684  0.4549718391699780
  0.7197664695417946  0.2732766728829814  0.5005767978452699
  0.6401276036585176  0.6327719086869588  0.4988147313475113
  0.6460672106333011  0.6669380565840101  0.5430273392633741
  0.6744233306953969  0.6395198235218342  0.4548199549406842
  0.6853356723522485  0.7066833539409824  0.5433020383316561
  0.7136253907654457  0.6793358018914825  0.4550691097903281
  0.7192461284977278  0.7130114772062627  0.4993240277662047
  0.3611518277497595  0.6327604408846793  0.5001173167596824
  0.3254785106872365  0.6381123841510012  0.4570384189719106
  0.3563092154003321  0.6679761544466544  0.5436328682995739
  0.2860791262074155  0.6777269432104697  0.4573910572696172
  0.3167896023252051  0.7074626781659187  0.5440504081601467
  0.2815836001886600  0.7124965473431767  0.5009229278087235
  0.5006213296485154  0.4137371466927588  0.4991351904329600
  0.4216613785055885  0.4930966373394070  0.5011397411297481
  0.5006170380675696  0.5721440981921421  0.4981320221851389
  0.5794992509603637  0.4929039175374292  0.5011276359423492
  0.2996258846895023  0.5474763353987466  0.5134792426047632
  0.2996602881611576  0.4390604368182789  0.5148417812573644
  0.5544433468432520  0.2909100940097601  0.4949616397756968
  0.4461065853978211  0.2912418982942087  0.4948285480087498
  0.7022661649487669  0.4387948855594855  0.5027603883254401
  0.7022200301072146  0.5471033114763173  0.5040658353025479
  0.5548892863287109  0.6941516553951316  0.4851964075052825
  0.4464245445290305  0.6941150910737450  0.4849057295556680
  0.3817210000866205  0.3253043046959559  0.5828476240359959
  0.3305485115821074  0.3725717706692296  0.4254289553742914
  0.3115029011536897  0.2549220967437270  0.5846654644064558
  0.2602944010161936  0.3023215341463008  0.4269167321643874
  0.2504897537462721  0.2431175002112393  0.5066050311171075
  0.6651185161490732  0.3686841616158621  0.5813589925777164
  0.6249520792756186  0.3278030641036490  0.4190120697203521
  0.7354285729240789  0.2985232489075748  0.5817880643712815
  0.6948578382056694  0.2572562936086539  0.4192893994497684
  0.7505445057517692  0.2423184988084258  0.5007401100729518
  0.6197318935830686  0.6619189808783752  0.5774822041105523
  0.6699298233257186  0.6134455381793650  0.4200862173387072
  0.6894790818680981  0.7327154355965738  0.5780979317601165
  0.7397480773589769  0.6841402819241262  0.4204221129781130
  0.7498613518638018  0.7441154499211091  0.4994831118560946
  0.3290429224435628  0.6110787281580274  0.4229415984525411
  0.3835960977887739  0.6638609224092564  0.5774547587434851
  0.2588655459213970  0.6814296668256308  0.4234519012825719
  0.3134237324491019  0.7342915756596182  0.5783193509526776
  0.2507415871477506  0.7433831919034023  0.5012351367505402
  0.5358846400996696  0.4940800501796297  0.5975411309561790
  0.5006476156728036  0.4930345944166628  0.5055203888303816
  0.4986342894652396  0.4932870765350472  0.5857575048447409
 
  0.00000000E+00  0.00000000E+00  0.00000000E+00
  0.00000000E+00  0.00000000E+00  0.00000000E+00
  0.00000000E+00  0.00000000E+00  0.00000000E+00
  0.00000000E+00  0.00000000E+00  0.00000000E+00
  0.00000000E+00  0.00000000E+00  0.00000000E+00
  0.00000000E+00  0.00000000E+00  0.00000000E+00
  0.00000000E+00  0.00000000E+00  0.00000000E+00
  0.00000000E+00  0.00000000E+00  0.00000000E+00
  0.00000000E+00  0.00000000E+00  0.00000000E+00
  0.00000000E+00  0.00000000E+00  0.00000000E+00
  0.00000000E+00  0.00000000E+00  0.00000000E+00
  0.00000000E+00  0.00000000E+00  0.00000000E+00
  0.00000000E+00  0.00000000E+00  0.00000000E+00
  0.00000000E+00  0.00000000E+00  0.00000000E+00
  0.00000000E+00  0.00000000E+00  0.00000000E+00
  0.00000000E+00  0.00000000E+00  0.00000000E+00
  0.00000000E+00  0.00000000E+00  0.00000000E+00
  0.00000000E+00  0.00000000E+00  0.00000000E+00
  0.00000000E+00  0.00000000E+00  0.00000000E+00
  0.00000000E+00  0.00000000E+00  0.00000000E+00
  0.00000000E+00  0.00000000E+00  0.00000000E+00
  0.00000000E+00  0.00000000E+00  0.00000000E+00
  0.00000000E+00  0.00000000E+00  0.00000000E+00
  0.00000000E+00  0.00000000E+00  0.00000000E+00
  0.00000000E+00  0.00000000E+00  0.00000000E+00
  0.00000000E+00  0.00000000E+00  0.00000000E+00
  0.00000000E+00  0.00000000E+00  0.00000000E+00
  0.00000000E+00  0.00000000E+00  0.00000000E+00
  0.00000000E+00  0.00000000E+00  0.00000000E+00
  0.00000000E+00  0.00000000E+00  0.00000000E+00
  0.00000000E+00  0.00000000E+00  0.00000000E+00
  0.00000000E+00  0.00000000E+00  0.00000000E+00
  0.00000000E+00  0.00000000E+00  0.00000000E+00
  0.00000000E+00  0.00000000E+00  0.00000000E+00
  0.00000000E+00  0.00000000E+00  0.00000000E+00
  0.00000000E+00  0.00000000E+00  0.00000000E+00
  0.00000000E+00  0.00000000E+00  0.00000000E+00
  0.00000000E+00  0.00000000E+00  0.00000000E+00
  0.00000000E+00  0.00000000E+00  0.00000000E+00
  0.00000000E+00  0.00000000E+00  0.00000000E+00
  0.00000000E+00  0.00000000E+00  0.00000000E+00
  0.00000000E+00  0.00000000E+00  0.00000000E+00
  0.00000000E+00  0.00000000E+00  0.00000000E+00
  0.00000000E+00  0.00000000E+00  0.00000000E+00
  0.00000000E+00  0.00000000E+00  0.00000000E+00
  0.00000000E+00  0.00000000E+00  0.00000000E+00
  0.00000000E+00  0.00000000E+00  0.00000000E+00
  0.00000000E+00  0.00000000E+00  0.00000000E+00
  0.00000000E+00  0.00000000E+00  0.00000000E+00
  0.00000000E+00  0.00000000E+00  0.00000000E+00
  0.00000000E+00  0.00000000E+00  0.00000000E+00
  0.00000000E+00  0.00000000E+00  0.00000000E+00
  0.00000000E+00  0.00000000E+00  0.00000000E+00
  0.00000000E+00  0.00000000E+00  0.00000000E+00
  0.00000000E+00  0.00000000E+00  0.00000000E+00
  0.00000000E+00  0.00000000E+00  0.00000000E+00
  0.00000000E+00  0.00000000E+00  0.00000000E+00
  0.00000000E+00  0.00000000E+00  0.00000000E+00
  0.00000000E+00  0.00000000E+00  0.00000000E+00
  0.00000000E+00  0.00000000E+00  0.00000000E+00
  0.00000000E+00  0.00000000E+00  0.00000000E+00
  0.00000000E+00  0.00000000E+00  0.00000000E+00
  0.00000000E+00  0.00000000E+00  0.00000000E+00
  0.00000000E+00  0.00000000E+00  0.00000000E+00
  0.00000000E+00  0.00000000E+00  0.00000000E+00
  0.00000000E+00  0.00000000E+00  0.00000000E+00
  0.00000000E+00  0.00000000E+00  0.00000000E+00
  0.00000000E+00  0.00000000E+00  0.00000000E+00
  0.00000000E+00  0.00000000E+00  0.00000000E+00
  0.00000000E+00  0.00000000E+00  0.00000000E+00
  0.00000000E+00  0.00000000E+00  0.00000000E+00
  0.00000000E+00  0.00000000E+00  0.00000000E+00
  0.00000000E+00  0.00000000E+00  0.00000000E+00
  0.00000000E+00  0.00000000E+00  0.00000000E+00
  0.00000000E+00  0.00000000E+00  0.00000000E+00
  0.00000000E+00  0.00000000E+00  0.00000000E+00
  0.00000000E+00  0.00000000E+00  0.00000000E+00
  0.00000000E+00  0.00000000E+00  0.00000000E+00
  0.00000000E+00  0.00000000E+00  0.00000000E+00
