# Supplementary material for: Theoretical study of the effect of coordination environment on the activity of metal macrocyclic complexes as electrocatalysts for oxygen reduction
Source: iScience. 2022 Jun 8;25(7):104557. doi: 10.1016/j.isci.2022.104557 (PMC9234223; doi:10.1016/j.isci.2022.104557)
Supplement: Data S1. CONTCAR files of all the studied macrocyclic complexes [file mmc2.zip › All-CONTCAR/CONTCAR/Ni-X=py-CONTCAR]

Ni-pyridine-1027                        
   1.00000000000000     
    25.0000000000000000    0.0000000000000000    0.0000000000000000
     0.0000000000000000   25.0000000000000000    0.0000000000000000
     0.0000000000000000    0.0000000000000000   25.0000000000000000
   C    N    H    Ni
    49     5    33     1
Direct
  0.4735924348004851  0.3280924435323028  0.4709529951807396
  0.4575520886032594  0.3831210982152102  0.4655114409003141
  0.5451346013529275  0.3823387243833553  0.4667802748882959
  0.5279464979135009  0.3276146559134768  0.4717437625302159
  0.5988028285725717  0.3970653406997403  0.4650598023857153
  0.6145071097175756  0.4504004832950125  0.4621679585385055
  0.6152809297829870  0.5380551256331064  0.4623271121655978
  0.6701763862737916  0.5209356707666655  0.4598153169513609
  0.6696702525483361  0.4665606954325447  0.4592190750853719
  0.6004957527676770  0.5916177221122695  0.4659666499657641
  0.5471186958953279  0.6072716375270673  0.4681559995609640
  0.5309514382558717  0.6624326893486573  0.4715779298371180
  0.4766001542581299  0.6628751690428749  0.4719629182195978
  0.4594988381264195  0.6080423331443927  0.4678980397179946
  0.4058683011735364  0.5932982303111350  0.4654754067588484
  0.3902592007265622  0.5400221899825367  0.4613527567173334
  0.3353132159506970  0.5239868846477294  0.4554343703918902
  0.3348642441177110  0.4696147103817736  0.4540754269509427
  0.4042222821759277  0.3987760865633080  0.4622434876812777
  0.3895166056798123  0.4523985984264190  0.4594417756096521
  0.6405653462615339  0.3544230798130806  0.4669134894899036
  0.6731164693817419  0.3481966117010561  0.5122798538615249
  0.6479623807610309  0.3194680525569956  0.4235603854852499
  0.7119266343359814  0.3080600383435255  0.5143199081410986
  0.6868347508979652  0.2793795590514290  0.4255404277880111
  0.7189214934706409  0.2735109104443918  0.4709353359064349
  0.6430398619470964  0.6334493841492622  0.4688163314276499
  0.6529312432329598  0.6605827908161428  0.5170164917133346
  0.6739862023607506  0.6464971382849584  0.4238223422920561
  0.6926387639155156  0.6997588116155888  0.5201361603346387
  0.7137419745796931  0.6856448781581018  0.4269290858252260
  0.7231862736102106  0.7124354645401982  0.4750624970414374
  0.3639519403284697  0.6357567820074996  0.4678996128147040
  0.3314707595209357  0.6411122008391215  0.5134266295497971
  0.3563150731415252  0.6713802687862862  0.4251546795507812
  0.2926063237133872  0.6811435520619638  0.5162587573364975
  0.3173864459737449  0.7113666193127277  0.4279101129985036
  0.2854347057706414  0.7164237777469241  0.4734949689195914
  0.3617312190069091  0.3568718043218382  0.4625665920749801
  0.3554214980497969  0.3218872980518997  0.4190715249501338
  0.3274325568764533  0.3512630792697174  0.5067100967274053
  0.3158960420025849  0.2823965579306119  0.4196936346189680
  0.2879976274254567  0.3117025216178723  0.5074339184070108
  0.2820905070634199  0.2771300339152664  0.4639027598042196
  0.5020029407650112  0.4936606148520313  0.6934815069772848
  0.5501401727463494  0.4947301195588656  0.6651902740205146
  0.4541131034708737  0.4924071256654400  0.6648029145265234
  0.5482358524884897  0.4945429919365175  0.6093230871019321
  0.4564905625261255  0.4923277120435084  0.6089563957845320
  0.5808711887424088  0.4945298770652118  0.4631662333712266
  0.5016701276057892  0.4166457033020349  0.4639131961856138
  0.4238385645812711  0.4958809326323638  0.4626586464091531
  0.5030136485961900  0.5737277335491761  0.4659811896360866
  0.5024703963434605  0.4933644955363344  0.5814014306570144
  0.4462497712860530  0.2945475467736404  0.4740347427701312
  0.5546132605824545  0.2935983920359821  0.4756235723388740
  0.7043730617550824  0.5476137922501674  0.4588410481295055
  0.7033580815840307  0.4392994248724388  0.4572139051401723
  0.5582558356491554  0.6961261206536872  0.4730889705266937
  0.4498983067926713  0.6969877357149182  0.4743062068244174
  0.3018040990340632  0.5513752960153447  0.4522309878453870
  0.3008865758799810  0.4430111727701067  0.4495535468020647
  0.6674895196422999  0.3749787872075753  0.5462942373797817
  0.6229699282522478  0.3240414281330204  0.3880572970728664
  0.7366606432784619  0.3036943708603363  0.5500252427166090
  0.6920768847416066  0.2526659890855069  0.3914087029734651
  0.7491942834951041  0.2421066401102278  0.4725175387108362
  0.6291572698461760  0.6506272961504421  0.5522615009230268
  0.6664963065365476  0.6258100933590850  0.3861169999754384
  0.6997431174438331  0.7203872420742007  0.5579592267573120
  0.7373297825848202  0.6953344363760443  0.3914975494995108
  0.7542014069413092  0.7430567922619395  0.4774599895351955
  0.3372395655200847  0.6137914361451118  0.5469791031156611
  0.3811846896746224  0.6674335310609093  0.3895017662505671
  0.2679662959860725  0.6848902782878389  0.5521119976463534
  0.3119841152736089  0.7386139263002778  0.3942284859499709
  0.2551285331503886  0.7477674640899037  0.4757150249259942
  0.3817528882365627  0.3260092440016409  0.3844984529685667
  0.3322009909089390  0.3780543024293763  0.5408472966912329
  0.3114884243061519  0.2556949230336243  0.3854375647270319
  0.2619228507358717  0.3077887140814926  0.5422340637835839
  0.2513185442691549  0.2461722061271018  0.4644631594242702
  0.5885501103990729  0.4957890088887853  0.6858903931515751
  0.4155344713378826  0.4915457457723690  0.6851898260632665
  0.5850087621950768  0.4954322168101585  0.5855684573686250
  0.4199270404600638  0.4914100045936522  0.5848873153923373
  0.5018208471549044  0.4938337374700562  0.7371395284066685
  0.5023393008781094  0.4951814733655084  0.4647232244464679
 
  0.00000000E+00  0.00000000E+00  0.00000000E+00
  0.00000000E+00  0.00000000E+00  0.00000000E+00
  0.00000000E+00  0.00000000E+00  0.00000000E+00
  0.00000000E+00  0.00000000E+00  0.00000000E+00
  0.00000000E+00  0.00000000E+00  0.00000000E+00
  0.00000000E+00  0.00000000E+00  0.00000000E+00
  0.00000000E+00  0.00000000E+00  0.00000000E+00
  0.00000000E+00  0.00000000E+00  0.00000000E+00
  0.00000000E+00  0.00000000E+00  0.00000000E+00
  0.00000000E+00  0.00000000E+00  0.00000000E+00
  0.00000000E+00  0.00000000E+00  0.00000000E+00
  0.00000000E+00  0.00000000E+00  0.00000000E+00
  0.00000000E+00  0.00000000E+00  0.00000000E+00
  0.00000000E+00  0.00000000E+00  0.00000000E+00
  0.00000000E+00  0.00000000E+00  0.00000000E+00
  0.00000000E+00  0.00000000E+00  0.00000000E+00
  0.00000000E+00  0.00000000E+00  0.00000000E+00
  0.00000000E+00  0.00000000E+00  0.00000000E+00
  0.00000000E+00  0.00000000E+00  0.00000000E+00
  0.00000000E+00  0.00000000E+00  0.00000000E+00
  0.00000000E+00  0.00000000E+00  0.00000000E+00
  0.00000000E+00  0.00000000E+00  0.00000000E+00
  0.00000000E+00  0.00000000E+00  0.00000000E+00
  0.00000000E+00  0.00000000E+00  0.00000000E+00
  0.00000000E+00  0.00000000E+00  0.00000000E+00
  0.00000000E+00  0.00000000E+00  0.00000000E+00
  0.00000000E+00  0.00000000E+00  0.00000000E+00
  0.00000000E+00  0.00000000E+00  0.00000000E+00
  0.00000000E+00  0.00000000E+00  0.00000000E+00
  0.00000000E+00  0.00000000E+00  0.00000000E+00
  0.00000000E+00  0.00000000E+00  0.00000000E+00
  0.00000000E+00  0.00000000E+00  0.00000000E+00
  0.00000000E+00  0.00000000E+00  0.00000000E+00
  0.00000000E+00  0.00000000E+00  0.00000000E+00
  0.00000000E+00  0.00000000E+00  0.00000000E+00
  0.00000000E+00  0.00000000E+00  0.00000000E+00
  0.00000000E+00  0.00000000E+00  0.00000000E+00
  0.00000000E+00  0.00000000E+00  0.00000000E+00
  0.00000000E+00  0.00000000E+00  0.00000000E+00
  0.00000000E+00  0.00000000E+00  0.00000000E+00
  0.00000000E+00  0.00000000E+00  0.00000000E+00
  0.00000000E+00  0.00000000E+00  0.00000000E+00
  0.00000000E+00  0.00000000E+00  0.00000000E+00
  0.00000000E+00  0.00000000E+00  0.00000000E+00
  0.00000000E+00  0.00000000E+00  0.00000000E+00
  0.00000000E+00  0.00000000E+00  0.00000000E+00
  0.00000000E+00  0.00000000E+00  0.00000000E+00
  0.00000000E+00  0.00000000E+00  0.00000000E+00
  0.00000000E+00  0.00000000E+00  0.00000000E+00
  0.00000000E+00  0.00000000E+00  0.00000000E+00
  0.00000000E+00  0.00000000E+00  0.00000000E+00
  0.00000000E+00  0.00000000E+00  0.00000000E+00
  0.00000000E+00  0.00000000E+00  0.00000000E+00
  0.00000000E+00  0.00000000E+00  0.00000000E+00
  0.00000000E+00  0.00000000E+00  0.00000000E+00
  0.00000000E+00  0.00000000E+00  0.00000000E+00
  0.00000000E+00  0.00000000E+00  0.00000000E+00
  0.00000000E+00  0.00000000E+00  0.00000000E+00
  0.00000000E+00  0.00000000E+00  0.00000000E+00
  0.00000000E+00  0.00000000E+00  0.00000000E+00
  0.00000000E+00  0.00000000E+00  0.00000000E+00
  0.00000000E+00  0.00000000E+00  0.00000000E+00
  0.00000000E+00  0.00000000E+00  0.00000000E+00
  0.00000000E+00  0.00000000E+00  0.00000000E+00
  0.00000000E+00  0.00000000E+00  0.00000000E+00
  0.00000000E+00  0.00000000E+00  0.00000000E+00
  0.00000000E+00  0.00000000E+00  0.00000000E+00
  0.00000000E+00  0.00000000E+00  0.00000000E+00
  0.00000000E+00  0.00000000E+00  0.00000000E+00
  0.00000000E+00  0.00000000E+00  0.00000000E+00
  0.00000000E+00  0.00000000E+00  0.00000000E+00
  0.00000000E+00  0.00000000E+00  0.00000000E+00
  0.00000000E+00  0.00000000E+00  0.00000000E+00
  0.00000000E+00  0.00000000E+00  0.00000000E+00
  0.00000000E+00  0.00000000E+00  0.00000000E+00
  0.00000000E+00  0.00000000E+00  0.00000000E+00
  0.00000000E+00  0.00000000E+00  0.00000000E+00
  0.00000000E+00  0.00000000E+00  0.00000000E+00
  0.00000000E+00  0.00000000E+00  0.00000000E+00
  0.00000000E+00  0.00000000E+00  0.00000000E+00
  0.00000000E+00  0.00000000E+00  0.00000000E+00
  0.00000000E+00  0.00000000E+00  0.00000000E+00
  0.00000000E+00  0.00000000E+00  0.00000000E+00
  0.00000000E+00  0.00000000E+00  0.00000000E+00
  0.00000000E+00  0.00000000E+00  0.00000000E+00
  0.00000000E+00  0.00000000E+00  0.00000000E+00
  0.00000000E+00  0.00000000E+00  0.00000000E+00
  0.00000000E+00  0.00000000E+00  0.00000000E+00
